# Supplementary material for: Hexaaqua­cobalt(II) bis­[4-(2-hydroxy­benzyl­ideneamino)­benzene­sulfonate]
Source: Acta Crystallogr Sect E Struct Rep Online. 2008 Apr 10;64(Pt 5):m645. doi: 10.1107/S1600536808009422 (PMC2961243; doi:10.1107/S1600536808009422)
Supplement: Supplementary file 2 [file e-64-0m645-Isup2.hkl]

# 
# h,k,l, Fc-squared, Fo-squared, sigma(Fo-squared) and status flag 
# 
data_I
_shelx_title ' 080401d in P2(1)/n' 
_shelx_refln_list_code          4 
_shelx_F_calc_maximum      298.53 
_exptl_crystal_F_000       746.00 
_reflns_d_resolution_high  0.8407 
 
loop_ 
 _symmetry_equiv_pos_as_xyz 
 'x, y, z' 
 '-x+1/2, y+1/2, -z+1/2' 
 '-x, -y, -z' 
 'x-1/2, -y-1/2, z-1/2' 
 
_cell_length_a     6.3216 
_cell_length_b    35.2113 
_cell_length_c     6.9924 
_cell_angle_alpha  90.000 
_cell_angle_beta   90.186 
_cell_angle_gamma  90.000 
 
_shelx_F_squared_multiplier     1.000 
 
loop_ 
 _refln_index_h 
 _refln_index_k 
 _refln_index_l 
 _refln_F_squared_calc 
 _refln_F_squared_meas 
 _refln_F_squared_sigma 
 _refln_observed_status 
   2   0   0     3524.66     3906.55     61.58 o 
   4   0   0       36.61       24.21      8.49 o 
   6   0   0      439.92      395.77     39.45 o 
   1   1   0        7.08       -2.27      1.83 o 
   2   1   0     2008.28     1998.38     25.68 o 
   3   1   0      182.78      108.58      6.69 o 
   4   1   0       31.64       35.65      6.42 o 
   5   1   0       47.10       66.29     15.18 o 
   6   1   0        6.90       27.22     13.25 o 
   7   1   0      155.97      176.46     32.13 o 
   1   2   0     4473.10     4453.98     55.88 o 
   2   2   0     4648.76     5069.00     54.68 o 
   3   2   0        0.09       -3.29      3.39 o 
   4   2   0      136.38      138.50      9.21 o 
   5   2   0       47.58       40.05     13.28 o 
   6   2   0      116.35       92.73     19.48 o 
   7   2   0        9.82       29.20     15.33 o 
   1   3   0     3290.14     3179.04     40.50 o 
   2   3   0     2658.86     2637.04     32.08 o 
   3   3   0       61.21       31.25      5.09 o 
   4   3   0     1319.70     1258.55     30.28 o 
   5   3   0       49.69       47.60     14.27 o 
   6   3   0       38.93       25.97     25.01 o 
   7   3   0      140.82      191.45     26.61 o 
   0   4   0     3450.59     3163.15     38.55 o 
   1   4   0      868.13      845.74     15.13 o 
   2   4   0     6689.51     6919.53    159.37 o 
   3   4   0     1331.57     1481.23     23.56 o 
   4   4   0     1199.19     1139.45     22.12 o 
   5   4   0       16.94        1.32      7.69 o 
   6   4   0      302.77      281.23     25.42 o 
   7   4   0        8.06       14.17     15.08 o 
   1   5   0     4366.66     4238.31     40.27 o 
   2   5   0     7490.62     7307.00    173.21 o 
   3   5   0     2283.22     2156.15     30.70 o 
   4   5   0      671.40      636.23     19.57 o 
   5   5   0        3.59       15.10      8.76 o 
   6   5   0      211.49      238.11     26.56 o 
   7   5   0      172.63      205.89     41.62 o 
   0   6   0     4881.35     4268.96     51.45 o 
   1   6   0     1715.91     1681.58     19.34 o 
   2   6   0     1313.16     1420.82     25.91 o 
   3   6   0      578.38      588.86     14.04 o 
   4   6   0     2577.23     2228.99     34.07 o 
   5   6   0      623.21      608.97     22.91 o 
   6   6   0      778.60      738.73     36.86 o 
   7   6   0       18.82       42.91     18.21 o 
   1   7   0    14067.10    14201.57    122.84 o 
   2   7   0     4192.84     4419.85     73.64 o 
   3   7   0     2577.98     2643.04     44.23 o 
   4   7   0       43.95       69.43      7.72 o 
   5   7   0       13.52       25.63     11.03 o 
   6   7   0      111.52      134.09     21.69 o 
   7   7   0      353.25      354.72     29.72 o 
   0   8   0     3522.49     3583.17     45.59 o 
   1   8   0      390.08      373.41      8.21 o 
   2   8   0      412.69      368.77     12.69 o 
   3   8   0     2100.00     2289.67     40.62 o 
   4   8   0     1325.84     1172.82     29.65 o 
   5   8   0      446.11      455.36     20.82 o 
   6   8   0        1.91       -3.17     11.92 o 
   7   8   0      103.71      140.70     24.17 o 
   1   9   0     4862.86     4837.35     47.36 o 
   2   9   0      648.68      731.11     18.44 o 
   3   9   0     5550.36     5876.51     81.44 o 
   4   9   0       16.05       49.99      9.33 o 
   5   9   0      796.58      678.26     25.31 o 
   6   9   0      243.34      257.38     30.37 o 
   7   9   0      333.43      363.14     35.74 o 
   0  10   0     8310.66     8341.84     97.29 o 
   1  10   0      686.27      643.58     13.74 o 
   2  10   0      595.87      597.01     16.87 o 
   3  10   0     2955.71     3097.38     96.76 o 
   4  10   0     1596.92     1501.71     34.97 o 
   5  10   0      216.09      225.90     17.70 o 
   6  10   0      413.96      398.28     36.83 o 
   7  10   0      404.59      395.97     30.99 o 
   1  11   0     3112.76     3210.76     34.90 o 
   2  11   0        7.82       30.76      5.21 o 
   3  11   0     2274.95     2174.05     43.79 o 
   4  11   0      493.86      527.23     20.52 o 
   5  11   0     1423.43     1286.25     35.70 o 
   6  11   0      175.15      186.99     25.16 o 
   7  11   0      210.77      285.72     32.24 o 
   0  12   0     5573.97     5703.22     70.98 o 
   1  12   0     1651.36     1526.00     20.81 o 
   2  12   0       82.54      132.83      9.00 o 
   3  12   0      517.33      562.94     21.37 o 
   4  12   0      377.82      339.49     19.84 o 
   5  12   0      139.58      231.00     17.92 o 
   6  12   0      225.64      242.43     28.10 o 
   7  12   0      138.38      199.78     27.95 o 
   1  13   0       78.04      133.33      6.24 o 
   2  13   0       12.68        0.33      3.56 o 
   3  13   0     3608.65     3797.85     60.57 o 
   4  13   0      383.62      346.21     17.33 o 
   5  13   0     2385.34     2178.06     48.86 o 
   6  13   0       28.73       46.68     17.43 o 
   7  13   0      177.36      244.39     31.84 o 
   0  14   0      295.90      255.42     10.17 o 
   1  14   0      845.49      763.54     22.23 o 
   2  14   0      544.70      529.41     12.69 o 
   3  14   0      971.20     1058.06     27.60 o 
   4  14   0       20.44       25.88      9.44 o 
   5  14   0        4.02       64.34     23.17 o 
   6  14   0      156.81      179.36     42.24 o 
   7  14   0        2.44       12.93     16.59 o 
   1  15   0      110.96      183.91      7.58 o 
   2  15   0        3.50       23.73      4.96 o 
   3  15   0      715.58      728.69     22.72 o 
   4  15   0      508.40      494.11     21.14 o 
   5  15   0     2497.06     2383.26     58.24 o 
   6  15   0       16.12       37.53     16.58 o 
   7  15   0       61.21       74.49     29.96 o 
   0  16   0     8470.90     9062.03    109.63 o 
   1  16   0     2324.61     2428.27     43.04 o 
   2  16   0     3801.45     3718.99     43.82 o 
   3  16   0        1.55        1.14      6.77 o 
   4  16   0       53.79       59.74     11.92 o 
   5  16   0       44.54      125.52     16.39 o 
   6  16   0      351.48      348.15     27.37 o 
   1  17   0      720.00      746.49     20.24 o 
   2  17   0       26.30       75.70     30.53 o 
   3  17   0       27.05       46.27      9.88 o 
   4  17   0       15.68       -2.99      7.83 o 
   5  17   0     1320.80     1277.29     37.70 o 
   6  17   0       13.36       29.22     23.49 o 
   0  18   0     1235.50     1205.72     25.27 o 
   1  18   0      196.90      206.98     10.70 o 
   2  18   0     2302.59     2179.86     31.13 o 
   3  18   0      725.38      650.85     29.23 o 
   4  18   0      149.26      184.10     17.37 o 
   5  18   0       87.20      142.23     16.99 o 
   6  18   0      392.39      347.83     28.38 o 
   1  19   0       13.37       34.83      6.72 o 
   2  19   0        1.43       27.25     12.95 o 
   3  19   0       60.83      139.93     19.77 o 
   4  19   0        5.50       36.78     11.26 o 
   5  19   0      268.67      303.63     26.69 o 
   6  19   0       44.10       61.59     19.25 o 
   0  20   0       88.57      140.78     12.06 o 
   1  20   0     1408.61     1324.08     22.09 o 
   2  20   0     2719.51     2670.68     81.91 o 
   3  20   0     3308.32     3188.57     47.88 o 
   4  20   0     3125.51     3205.86     74.34 o 
   5  20   0       18.89       29.65     14.53 o 
   6  20   0      363.61      356.00     33.85 o 
   1  21   0     1145.75     1190.14     19.34 o 
   2  21   0        6.20       36.24     12.29 o 
   3  21   0      346.04      402.46     30.94 o 
   4  21   0      484.30      529.39     30.36 o 
   5  21   0       13.87       12.77     14.56 o 
   6  21   0        8.54       45.31     18.00 o 
   0  22   0      349.28      380.59     15.04 o 
   1  22   0      763.10      719.10     14.89 o 
   2  22   0      733.37      700.58     25.87 o 
   3  22   0        0.54        2.48     11.54 o 
   4  22   0      670.11      663.09     34.09 o 
   5  22   0      104.93       76.67     18.78 o 
   6  22   0      298.04      338.81     30.38 o 
   1  23   0     1324.11     1306.81     21.17 o 
   2  23   0      225.85      263.43     11.38 o 
   3  23   0      313.80      305.19     22.73 o 
   4  23   0       75.82       84.45     28.65 o 
   5  23   0       54.32       23.92     15.31 o 
   6  23   0        7.77       30.13     16.72 o 
   0  24   0        8.02        4.65      7.04 o 
   1  24   0       36.43       98.33     11.05 o 
   2  24   0      965.28      877.97     23.32 o 
   3  24   0        8.92        8.42     19.65 o 
   4  24   0      467.16      471.38     29.39 o 
   5  24   0       29.58       10.55     14.21 o 
   6  24   0      189.81      231.23     30.00 o 
   1  25   0     1669.46     1596.05     24.39 o 
   2  25   0      215.16      238.61     18.75 o 
   3  25   0      240.06      204.29     23.90 o 
   4  25   0        3.58       16.49     13.65 o 
   5  25   0       22.11       14.43     15.16 o 
   6  25   0      158.11      153.03     34.13 o 
   0  26   0       86.55       69.38     15.12 o 
   1  26   0     1026.51     1084.41     22.19 o 
   2  26   0      689.03      670.58     21.19 o 
   3  26   0       47.30       37.58     17.07 o 
   4  26   0      383.48      347.51     40.15 o 
   5  26   0       96.22      102.60     21.73 o 
   1  27   0      222.08      301.51     12.45 o 
   2  27   0     1256.89     1153.98     29.59 o 
   3  27   0      194.07      129.18     20.00 o 
   4  27   0        1.89       20.63     15.02 o 
   5  27   0      223.09      254.69     30.21 o 
   0  28   0      568.31      512.43     24.87 o 
   1  28   0        1.49       46.12      9.26 o 
   2  28   0        2.97       51.68     10.70 o 
   3  28   0       18.46       35.74     14.33 o 
   4  28   0       40.18       34.20     15.63 o 
   5  28   0       25.61       28.63     17.41 o 
   1  29   0     1003.96      889.49     28.25 o 
   2  29   0      345.01      270.15     15.84 o 
   3  29   0      943.22      908.20     45.51 o 
   4  29   0       15.68        9.55     14.64 o 
   5  29   0      256.14      319.53     33.44 o 
   0  30   0     1059.95     1033.56     36.62 o 
   1  30   0      133.46      217.76     17.85 o 
   2  30   0      168.44      201.76     16.43 o 
   3  30   0       25.47       68.83     19.89 o 
   4  30   0       99.44       88.86     30.90 o 
   5  30   0        1.50       43.72     18.34 o 
   1  31   0       99.05      123.36     15.58 o 
   2  31   0       29.01       19.20     10.93 o 
   3  31   0      259.45      267.14     25.33 o 
   4  31   0        0.02       -1.53     14.10 o 
   5  31   0      361.93      356.16     31.38 o 
   0  32   0      633.83      641.66     44.53 o 
   1  32   0       82.68       68.06     12.91 o 
   2  32   0       30.94       34.05     12.01 o 
   3  32   0        4.14       18.91     20.55 o 
   4  32   0       19.49       -0.56     13.69 o 
   1  33   0      240.48      237.64     19.99 o 
   2  33   0        7.50       11.22     11.41 o 
   3  33   0      194.79      212.33     37.65 o 
   4  33   0       28.32       53.37     25.87 o 
   0  34   0      299.45      333.40     42.07 o 
   1  34   0      185.21      222.16     19.68 o 
   2  34   0       78.92       88.94     18.71 o 
   3  34   0       66.80       85.29     28.32 o 
   4  34   0       90.77      106.58     31.27 o 
   1  35   0       86.08       97.67     19.60 o 
   2  35   0      101.99      110.75     20.62 o 
   3  35   0        5.39        0.16     20.55 o 
   4  35   0        0.22        6.88     21.69 o 
   0  36   0       27.31       19.89     19.73 o 
   1  36   0        9.01        6.65     13.91 o 
   2  36   0       80.97       87.15     20.69 o 
   3  36   0       27.39       30.78     24.39 o 
   1  37   0      100.95      101.85     20.41 o 
   2  37   0       23.06       38.06     24.47 o 
   3  37   0        1.06        0.49     21.36 o 
   0  38   0        0.94       -8.27     20.05 o 
   1  38   0        0.24        8.08     15.74 o 
   2  38   0       43.36       28.49     23.74 o 
   3  38   0        0.62       -0.41     22.43 o 
   1  39   0       98.72      131.69     24.31 o 
   2  39   0        8.92       35.69     25.62 o 
   0  40   0       10.45      -12.44     19.56 o 
   1  40   0       16.94       21.23     17.10 o 
   2  40   0       67.90       76.62     31.43 o 
   1  41   0       22.45       31.95     18.55 o 
  -7   0   1      185.61      171.24     38.31 o 
  -5   0   1        1.24       -6.55     13.01 o 
  -3   0   1     2081.28     2047.39     86.40 o 
  -1   0   1    61317.11    58468.81   1989.97 o 
   1   0   1    67668.35    63603.02   1256.48 o 
   3   0   1     2544.80     2535.96     50.71 o 
   5   0   1        6.02       -3.82      9.31 o 
   7   0   1      209.55      210.29     39.29 o 
  -7   1   1        4.99       30.77     19.03 o 
  -6   1   1      230.24      249.47     56.11 o 
  -5   1   1        0.66       -7.07      9.38 o 
  -4   1   1     2763.91     2550.83     54.97 o 
  -3   1   1       29.39      112.70     19.31 o 
  -2   1   1       48.85       42.87      8.15 o 
  -1   1   1       61.15       78.11      4.86 o 
   0   1   1      116.17      145.96      7.12 o 
   1   1   1      376.54      362.97     12.90 o 
   2   1   1      187.12      208.40      9.49 o 
   3   1   1      337.14      375.17     12.15 o 
   4   1   1     2147.89     2012.56     33.26 o 
   5   1   1        5.54       -5.15      6.45 o 
   6   1   1      235.50      244.05     26.42 o 
   7   1   1       42.39       77.34     20.05 o 
  -7   2   1      349.21      343.56     31.84 o 
  -6   2   1        0.13        5.04     12.82 o 
  -5   2   1       59.65       45.24     14.15 o 
  -4   2   1      479.66      444.49     17.25 o 
  -3   2   1     2793.02     2713.90     35.71 o 
  -2   2   1       74.94      103.72      7.47 o 
  -1   2   1      686.55      622.42      9.56 o 
   0   2   1       18.73       17.96      4.83 o 
   1   2   1        4.97        7.22      4.28 o 
   2   2   1       37.05       53.01      6.70 o 
   3   2   1     2097.83     2193.43     34.17 o 
   4   2   1      672.26      593.98     16.89 o 
   5   2   1       50.86       48.03      9.20 o 
   6   2   1        0.55       23.49     13.24 o 
   7   2   1      380.97      354.13     31.00 o 
  -7   3   1       94.44      139.98     27.99 o 
  -6   3   1      248.78      286.21     31.88 o 
  -5   3   1      139.50      126.64     23.98 o 
  -4   3   1     1036.38      944.79     32.59 o 
  -3   3   1     2481.58     2527.79     37.16 o 
  -2   3   1     1188.85     1237.64     20.32 o 
  -1   3   1     3422.97     3621.78     38.86 o 
   0   3   1      858.02      791.16     16.41 o 
   1   3   1     4378.19     4782.37     59.73 o 
   2   3   1       10.44        6.15      4.79 o 
   3   3   1     2427.60     2554.34     36.32 o 
   4   3   1     1838.36     1696.11     30.07 o 
   5   3   1       87.36       84.89     12.99 o 
   6   3   1      198.90      259.74     26.91 o 
   7   3   1      147.07      196.54     27.07 o 
  -7   4   1      231.36      267.59     32.07 o 
  -6   4   1      219.57      247.51     31.92 o 
  -5   4   1      338.26      303.25     22.85 o 
  -4   4   1     1529.18     1532.67     34.33 o 
  -3   4   1     7469.14     7969.21    103.66 o 
  -2   4   1     1987.90     1868.52     27.20 o 
  -1   4   1       12.68       11.21      4.42 o 
   0   4   1       41.15       36.11      3.15 o 
   1   4   1      799.36      794.51     15.64 o 
   2   4   1     1400.02     1323.86     24.85 o 
   3   4   1     7201.89     7619.65     98.74 o 
   4   4   1     1148.46     1289.17     25.57 o 
   5   4   1      215.34      199.42     17.58 o 
   6   4   1      199.76      233.32     27.03 o 
   7   4   1      281.61      365.38     38.68 o 
  -7   5   1      121.14      183.36     28.02 o 
  -6   5   1      171.81      219.51     26.32 o 
  -5   5   1      125.09      178.23     22.27 o 
  -4   5   1      187.06      167.72     13.14 o 
  -3   5   1     1766.78     1620.10     32.62 o 
  -2   5   1      554.82      576.41     15.05 o 
  -1   5   1      805.50      771.73     11.33 o 
   0   5   1    20392.34    20701.25    302.34 o 
   1   5   1      747.70      732.41     14.80 o 
   2   5   1      103.26      124.72      8.79 o 
   3   5   1     1896.53     1809.38     34.37 o 
   4   5   1      103.25       94.69     10.39 o 
   5   5   1      285.80      285.89     17.16 o 
   6   5   1      269.77      283.57     23.92 o 
   7   5   1       70.96      115.62     22.60 o 
  -7   6   1      323.42      330.79     30.79 o 
  -6   6   1      307.14      282.14     29.52 o 
  -5   6   1     2292.40     2208.56     62.57 o 
  -4   6   1       31.56       23.56      8.12 o 
  -3   6   1       80.21       67.40     13.05 o 
  -2   6   1     1168.96     1306.41     22.21 o 
  -1   6   1      985.77      994.13     13.68 o 
   0   6   1        0.19        3.31      5.20 o 
   1   6   1      252.61      286.91     15.78 o 
   2   6   1      554.41      691.00     17.15 o 
   3   6   1       13.06        7.61     10.65 o 
   4   6   1       11.20       14.93      6.49 o 
   5   6   1     2508.84     2414.65     49.60 o 
   6   6   1      337.83      287.88     26.19 o 
   7   6   1      303.97      335.53     31.72 o 
  -7   7   1       41.51       68.55     19.38 o 
  -6   7   1      113.75      111.08     21.07 o 
  -5   7   1      208.87      269.65     24.06 o 
  -4   7   1      113.74      179.91     14.60 o 
  -3   7   1      902.16      852.31     23.38 o 
  -2   7   1     2128.77     2139.98     31.25 o 
  -1   7   1       35.06       34.72      4.15 o 
   0   7   1    14216.50    14494.83    329.95 o 
   1   7   1        6.22       11.46      6.60 o 
   2   7   1     4934.69     5114.58     68.16 o 
   3   7   1      628.80      566.27     18.25 o 
   4   7   1        6.96       -0.36      6.65 o 
   5   7   1      283.07      297.29     17.52 o 
   6   7   1      148.19      164.36     37.78 o 
   7   7   1       51.88       52.24     18.21 o 
  -7   8   1       20.63       56.05     19.96 o 
  -6   8   1        4.24       39.34     15.33 o 
  -5   8   1      446.70      399.73     25.94 o 
  -4   8   1      149.91      132.09     13.43 o 
  -3   8   1      682.08      668.96     20.49 o 
  -2   8   1      102.34      177.21     15.24 o 
  -1   8   1      731.78      781.51     12.56 o 
   0   8   1       26.79       37.16      8.66 o 
   1   8   1      402.13      418.62      9.45 o 
   2   8   1      374.06      405.63     13.31 o 
   3   8   1      738.37      712.32     20.43 o 
   4   8   1       67.28       41.55      9.50 o 
   5   8   1      519.25      511.16     32.91 o 
   6   8   1       18.76       57.49     16.80 o 
   7   8   1       52.76       71.99     21.21 o 
  -7   9   1       57.93       61.20     19.95 o 
  -6   9   1      688.39      647.13     36.02 o 
  -5   9   1      125.27      132.67     21.57 o 
  -4   9   1       15.16       14.50      7.86 o 
  -3   9   1       34.09       63.31      9.95 o 
  -2   9   1     3457.33     3437.44     50.76 o 
  -1   9   1      875.90      850.00     13.62 o 
   0   9   1    16691.28    17360.09    315.43 o 
   1   9   1     1370.88     1317.47     32.35 o 
   2   9   1      997.73      969.31     21.50 o 
   3   9   1        4.71       11.20      6.56 o 
   4   9   1      208.78      207.51     14.44 o 
   5   9   1      189.27      194.71     17.88 o 
   6   9   1      708.57      641.13     34.90 o 
   7   9   1       19.54       39.18     17.18 o 
  -7  10   1      152.90      153.79     26.77 o 
  -6  10   1      276.84      288.68     34.91 o 
  -5  10   1     1278.34     1189.55     34.55 o 
  -4  10   1       49.71       64.76     10.46 o 
  -3  10   1     1769.67     1941.61     33.39 o 
  -2  10   1     3256.63     3475.52     38.69 o 
  -1  10   1      109.83      169.52     15.42 o 
   0  10   1      297.88      264.95      7.24 o 
   1  10   1      139.24      129.12     14.53 o 
   2  10   1     3379.41     3499.49     51.52 o 
   3  10   1     1487.44     1587.46     32.90 o 
   4  10   1       21.11       16.16      8.91 o 
   5  10   1     1097.15     1027.08     31.18 o 
   6  10   1      238.28      254.25     27.64 o 
   7  10   1      220.23      273.96     40.76 o 
  -7  11   1       98.65      136.30     24.93 o 
  -6  11   1      304.72      300.97     25.84 o 
  -5  11   1      313.87      303.52     18.31 o 
  -4  11   1     1137.89     1123.03     30.98 o 
  -3  11   1      655.10      644.11     19.81 o 
  -2  11   1     1642.75     1601.49     22.44 o 
  -1  11   1     5337.71     5351.50     71.10 o 
   0  11   1     2011.21     2203.04     42.27 o 
   1  11   1     4719.43     4886.77    119.02 o 
   2  11   1     2063.25     1960.79     34.26 o 
   3  11   1      586.24      525.98     18.51 o 
   4  11   1      716.90      689.20     23.33 o 
   5  11   1      232.08      244.06     18.48 o 
   6  11   1      356.58      346.43     24.41 o 
   7  11   1       76.82       93.70     22.49 o 
  -7  12   1      104.16      110.50     23.88 o 
  -6  12   1       13.75       32.53     15.24 o 
  -5  12   1      296.00      274.46     17.77 o 
  -4  12   1       16.97       77.33     11.60 o 
  -3  12   1       20.95       42.92      7.62 o 
  -2  12   1      107.41      205.89     15.50 o 
  -1  12   1      395.30      372.20     20.64 o 
   0  12   1        5.07        4.58      2.67 o 
   1  12   1      123.93      103.37     22.41 o 
   2  12   1        9.44       47.66     16.75 o 
   3  12   1       62.80      116.42     12.84 o 
   4  12   1        9.58       47.87     10.19 o 
   5  12   1      476.04      451.66     21.10 o 
   6  12   1       66.37       88.09     15.56 o 
   7  12   1       71.53      115.01     34.05 o 
  -7  13   1       11.51       27.33     18.35 o 
  -6  13   1      368.79      376.30     28.41 o 
  -5  13   1       29.34       14.05     10.46 o 
  -4  13   1     1917.13     1887.85     59.81 o 
  -3  13   1        1.22        6.78      5.63 o 
  -2  13   1     2936.49     2933.61     35.55 o 
  -1  13   1     1760.78     1777.88     23.14 o 
   0  13   1       21.90       33.18      3.84 o 
   1  13   1      538.01      583.55     12.35 o 
   2  13   1     2111.50     2168.86     43.20 o 
   3  13   1       82.47       92.93     19.03 o 
   4  13   1     1997.32     1974.81     42.45 o 
   5  13   1        1.63       -1.32      8.77 o 
   6  13   1      528.35      504.62     24.95 o 
   7  13   1       47.83       51.16     27.34 o 
  -7  14   1       69.25       89.98     23.17 o 
  -6  14   1       28.82       64.32     18.03 o 
  -5  14   1       37.72       40.43     11.86 o 
  -4  14   1       92.85      202.74     18.68 o 
  -3  14   1      703.38      710.89     19.78 o 
  -2  14   1     1059.11     1141.46     21.10 o 
  -1  14   1      347.86      335.34     18.00 o 
   0  14   1      105.63       97.85      5.33 o 
   1  14   1      830.18      727.98     19.87 o 
   2  14   1      737.41      749.11     17.07 o 
   3  14   1      835.28      823.16     23.44 o 
   4  14   1       99.98      119.16     13.70 o 
   5  14   1        7.57        0.79      9.33 o 
   6  14   1       21.32       42.94     29.30 o 
   7  14   1       93.58       93.64     32.33 o 
  -6  15   1      413.96      419.24     30.26 o 
  -5  15   1        3.54        3.64      9.27 o 
  -4  15   1     1702.78     1725.01     41.16 o 
  -3  15   1      114.65      123.61     11.03 o 
  -2  15   1     1888.68     1863.70     34.08 o 
  -1  15   1     1800.58     1976.69     25.47 o 
   0  15   1      177.40      164.89      6.06 o 
   1  15   1     1489.11     1716.71     33.09 o 
   2  15   1     2286.71     2225.50     43.61 o 
   3  15   1       41.68       58.60      9.52 o 
   4  15   1     2185.39     2124.82     44.81 o 
   5  15   1        2.01      -10.06      9.04 o 
   6  15   1      362.57      345.89     26.96 o 
  -6  16   1       39.44       47.54     17.88 o 
  -5  16   1       12.77        8.16     10.26 o 
  -4  16   1       26.79       78.72     15.11 o 
  -3  16   1      166.16      187.31     13.13 o 
  -2  16   1      266.99      281.23      9.87 o 
  -1  16   1    10373.12    10601.61     89.49 o 
   0  16   1       38.26       90.83     14.22 o 
   1  16   1     8213.58     8373.72     90.86 o 
   2  16   1      198.40      198.53     17.76 o 
   3  16   1      225.01      214.25     19.32 o 
   4  16   1        8.06       59.45     11.45 o 
   5  16   1       66.85       72.63     17.54 o 
   6  16   1       27.77       24.71     16.27 o 
  -6  17   1      174.05      143.30     44.98 o 
  -5  17   1       81.46       55.92     13.09 o 
  -4  17   1     1333.15     1279.15     35.24 o 
  -3  17   1      199.69      222.01     14.40 o 
  -2  17   1      286.23      234.20      9.29 o 
  -1  17   1      701.28      985.97     27.99 o 
   0  17   1     4072.90     4301.83     42.50 o 
   1  17   1     1280.81     1354.53     54.23 o 
   2  17   1     1262.19     1124.52     22.35 o 
   3  17   1       20.90       28.02      8.77 o 
   4  17   1     1292.35     1153.32     41.35 o 
   5  17   1       37.85       31.65     14.29 o 
   6  17   1      107.48      126.34     22.32 o 
  -6  18   1      138.15      124.14     22.63 o 
  -5  18   1      129.15      122.95     16.81 o 
  -4  18   1       41.61       60.52     12.65 o 
  -3  18   1      656.47      638.36     19.77 o 
  -2  18   1      470.77      464.41     13.01 o 
  -1  18   1      623.24      575.78     11.78 o 
   0  18   1       41.52      139.85     33.64 o 
   1  18   1      965.00      913.37     18.77 o 
   2  18   1      180.43      205.19     13.65 o 
   3  18   1      902.95      823.73     24.58 o 
   4  18   1       89.11      111.70     18.76 o 
   5  18   1      141.66      169.78     23.21 o 
   6  18   1       81.79       58.70     19.32 o 
  -6  19   1       90.19       90.77     20.99 o 
  -5  19   1       28.18       49.86     14.30 o 
  -4  19   1      119.91      173.20     17.38 o 
  -3  19   1       21.59       47.34      8.71 o 
  -2  19   1      904.88      817.27     24.73 o 
  -1  19   1      223.77      243.79      8.62 o 
   0  19   1      294.42      248.80      8.06 o 
   1  19   1      298.51      310.30     15.99 o 
   2  19   1      433.04      409.01     13.53 o 
   3  19   1      223.10      248.84     24.64 o 
   4  19   1      298.02      336.68     26.71 o 
   5  19   1       91.61      109.01     20.41 o 
   6  19   1      103.47      109.56     22.48 o 
  -6  20   1       75.38       92.25     28.89 o 
  -5  20   1     1213.87     1079.88     35.66 o 
  -4  20   1     1127.52     1113.09     33.68 o 
  -3  20   1     1721.29     1559.98     47.26 o 
  -2  20   1      234.64      230.07     10.06 o 
  -1  20   1      319.35      334.46      9.49 o 
   0  20   1      109.72      123.07      6.86 o 
   1  20   1      955.34      949.08     19.45 o 
   2  20   1      598.03      606.04     21.62 o 
   3  20   1     2185.09     1968.35    118.81 o 
   4  20   1     1197.02     1154.68     43.43 o 
   5  20   1     1096.95      940.83     41.51 o 
   6  20   1       95.75       88.85     31.56 o 
  -6  21   1       12.62       22.18     22.51 o 
  -5  21   1        0.87       64.57     16.72 o 
  -4  21   1       92.08      138.99     16.65 o 
  -3  21   1      831.61      786.48     22.91 o 
  -2  21   1      193.64      184.26     10.98 o 
  -1  21   1      161.96      197.42      7.93 o 
   0  21   1     1112.35      976.26     16.76 o 
   1  21   1      187.63      225.44      9.95 o 
   2  21   1      685.36      622.06     22.39 o 
   3  21   1      681.44      645.90     31.04 o 
   4  21   1       91.16      122.32     29.96 o 
   5  21   1       10.88       64.02     16.92 o 
   6  21   1       12.43       16.13     15.85 o 
  -6  22   1       13.50       25.87     22.67 o 
  -5  22   1      932.13      949.76     44.86 o 
  -4  22   1      115.22      112.97     15.62 o 
  -3  22   1       11.53       15.70      8.08 o 
  -2  22   1      110.03      146.07     17.24 o 
  -1  22   1      425.14      456.94     11.59 o 
   0  22   1       50.04      123.63      8.18 o 
   1  22   1      475.79      488.59     19.67 o 
   2  22   1      207.93      245.04     16.23 o 
   3  22   1      141.86      158.02     21.28 o 
   4  22   1      245.94      218.38     25.15 o 
   5  22   1      860.71      722.88     37.65 o 
   6  22   1       11.53       17.84     16.93 o 
  -6  23   1       25.40       40.03     24.39 o 
  -5  23   1       99.71      118.04     29.96 o 
  -4  23   1       91.32       73.20     13.20 o 
  -3  23   1      149.02      137.45     13.45 o 
  -2  23   1      920.05      917.17     28.43 o 
  -1  23   1      210.02      195.35      8.63 o 
   0  23   1     2331.49     2090.25     27.52 o 
   1  23   1      275.23      255.11     15.68 o 
   2  23   1     1504.45     1487.68     36.76 o 
   3  23   1      352.31      293.28     23.18 o 
   4  23   1      103.16       96.36     19.96 o 
   5  23   1       13.67       43.46     16.67 o 
   6  23   1        3.12       12.12     16.84 o 
  -6  24   1      150.28      151.27     37.98 o 
  -5  24   1      517.69      477.64     31.39 o 
  -4  24   1        1.69        0.66     11.65 o 
  -3  24   1      294.28      292.94     15.21 o 
  -2  24   1      174.57      184.44     16.16 o 
  -1  24   1      245.11      230.52     10.53 o 
   0  24   1       27.01      136.44      9.15 o 
   1  24   1      315.56      281.22     16.30 o 
   2  24   1      418.82      353.38     26.74 o 
   3  24   1      389.94      387.13     27.16 o 
   4  24   1        0.07        4.52     13.50 o 
   5  24   1      605.15      599.56     35.63 o 
   6  24   1      123.33      131.05     36.92 o 
  -5  25   1      140.64      180.45     26.18 o 
  -4  25   1       63.08       41.50     15.15 o 
  -3  25   1      500.11      425.85     18.07 o 
  -2  25   1      315.85      276.91     14.32 o 
  -1  25   1        8.22       22.00      6.53 o 
   0  25   1     1534.90     1490.26     26.20 o 
   1  25   1      117.99      118.96     12.71 o 
   2  25   1      443.93      428.22     20.75 o 
   3  25   1      162.00      200.02     25.05 o 
   4  25   1      134.22      125.73     23.10 o 
   5  25   1      154.79      163.33     25.99 o 
  -5  26   1      152.70      135.42     26.48 o 
  -4  26   1        3.02       11.77     13.40 o 
  -3  26   1      305.12      274.46     18.08 o 
  -2  26   1      388.67      374.83     14.02 o 
  -1  26   1      502.35      498.51     17.73 o 
   0  26   1        0.93       48.78      7.48 o 
   1  26   1      798.44      694.08     21.48 o 
   2  26   1      217.85      282.66     21.29 o 
   3  26   1      259.21      277.78     22.37 o 
   4  26   1        5.35       -0.75     13.24 o 
   5  26   1      167.66      142.45     24.88 o 
  -5  27   1       19.24       13.32     15.96 o 
  -4  27   1      144.29      174.40     24.19 o 
  -3  27   1      200.95      194.05     18.88 o 
  -2  27   1       40.48       69.07     10.70 o 
  -1  27   1      716.81      619.70     20.08 o 
   0  27   1      237.89      273.24     13.86 o 
   1  27   1      843.29      731.16     22.49 o 
   2  27   1        4.53       12.15     10.13 o 
   3  27   1      270.83      258.57     27.56 o 
   4  27   1      112.76       93.46     25.99 o 
   5  27   1       28.39       30.03     17.93 o 
  -5  28   1       32.19       35.09     18.87 o 
  -4  28   1       56.66       98.74     19.85 o 
  -3  28   1        2.30        4.51     10.03 o 
  -2  28   1       21.56       65.88     19.93 o 
  -1  28   1      107.02      118.94     12.14 o 
   0  28   1        0.39        0.81      6.93 o 
   1  28   1      138.64      162.86     17.17 o 
   2  28   1       50.87       44.13     13.39 o 
   3  28   1        1.81       21.38     15.55 o 
   4  28   1      152.81      160.74     25.26 o 
   5  28   1        6.71        5.94     15.64 o 
  -5  29   1       10.65        3.05     23.86 o 
  -4  29   1      520.21      523.58     31.84 o 
  -3  29   1        0.01      -11.12     12.10 o 
  -2  29   1      810.71      798.26     35.98 o 
  -1  29   1       60.07      103.94     14.21 o 
   0  29   1      125.77      148.08     13.41 o 
   1  29   1       23.36       27.43      9.46 o 
   2  29   1     1029.43      973.65     32.67 o 
   3  29   1        7.01       -8.11     16.13 o 
   4  29   1      465.61      433.71     30.94 o 
   5  29   1       42.96       57.04     20.46 o 
  -5  30   1       19.89       -0.19     16.04 o 
  -4  30   1       21.63       61.64     26.36 o 
  -3  30   1        3.24        4.62     13.60 o 
  -2  30   1        0.99       28.28     13.45 o 
  -1  30   1     1090.21     1081.53     32.64 o 
   0  30   1       51.03       48.83     10.53 o 
   1  30   1      635.42      618.79     21.55 o 
   2  30   1        6.26       39.02     12.86 o 
   3  30   1        1.07      -12.02     13.77 o 
   4  30   1       60.78      107.54     22.49 o 
   5  30   1        9.30        8.45     17.19 o 
  -4  31   1      643.30      666.79     54.11 o 
  -3  31   1        1.44      -11.41     13.39 o 
  -2  31   1       96.68      102.05     20.08 o 
  -1  31   1      189.83      255.63     20.32 o 
   0  31   1       20.75       17.10     10.45 o 
   1  31   1       81.15      112.67     15.63 o 
   2  31   1       66.74       58.93     14.04 o 
   3  31   1        0.03      -20.57     13.71 o 
   4  31   1      644.05      639.32     37.97 o 
  -4  32   1        0.75       49.44     24.72 o 
  -3  32   1      159.75      166.61     24.99 o 
  -2  32   1        7.76        7.73     11.97 o 
  -1  32   1       82.69      134.57     19.37 o 
   0  32   1        0.01       -2.06      9.04 o 
   1  32   1      141.47      148.37     16.64 o 
   2  32   1       15.09       -2.95     10.47 o 
   3  32   1       53.75       50.62     35.89 o 
   4  32   1        0.11       57.08     30.53 o 
  -4  33   1      279.24      294.92     45.51 o 
  -3  33   1       20.34       16.86     27.63 o 
  -2  33   1      149.82      149.91     22.49 o 
  -1  33   1        3.01        4.35      9.68 o 
   0  33   1      255.21      258.96     21.08 o 
   1  33   1        9.54        9.23     12.49 o 
   2  33   1       67.90       52.53     14.87 o 
   3  33   1       48.91       94.16     22.05 o 
   4  33   1      330.48      333.89     48.17 o 
  -4  34   1        4.08       -0.33     22.92 o 
  -3  34   1      183.79      175.69     25.44 o 
  -2  34   1      134.78      109.70     20.90 o 
  -1  34   1      154.61      170.73     18.13 o 
   0  34   1        5.90        6.52     10.26 o 
   1  34   1      103.98      101.53     20.26 o 
   2  34   1      198.34      163.33     24.81 o 
   3  34   1      136.87      136.11     25.32 o 
   4  34   1        2.46       25.49     17.52 o 
  -4  35   1       49.54       65.81     30.70 o 
  -3  35   1       58.49      101.16     21.97 o 
  -2  35   1      102.32      120.54     22.10 o 
  -1  35   1      110.27      115.22     16.47 o 
   0  35   1       14.80        7.85     15.10 o 
   1  35   1      176.67      187.39     24.51 o 
   2  35   1       71.68       58.12     24.68 o 
   3  35   1       37.36       45.02     26.77 o 
   4  35   1       13.28       22.63     18.92 o 
  -3  36   1      198.09      246.65     30.56 o 
  -2  36   1       72.04       77.51     19.54 o 
  -1  36   1       19.75       17.73     11.81 o 
   0  36   1        8.29       41.45     16.35 o 
   1  36   1        2.95       -1.21     12.77 o 
   2  36   1       41.42       21.21     15.82 o 
   3  36   1      236.05      234.52     42.16 o 
  -3  37   1       21.95       34.46     17.96 o 
  -2  37   1       58.60       87.92     24.31 o 
  -1  37   1       61.84       47.27     14.50 o 
   0  37   1      411.47      426.64     29.72 o 
   1  37   1       72.43       52.08     18.15 o 
   2  37   1       20.65       19.23     15.66 o 
   3  37   1       28.25       20.79     23.98 o 
  -3  38   1      140.22      120.82     35.77 o 
  -2  38   1       28.53       19.56     17.03 o 
  -1  38   1        0.69      -13.51     13.41 o 
   0  38   1        0.55       38.21     17.19 o 
   1  38   1        1.25      -12.62     13.66 o 
   2  38   1       18.39        3.44     21.45 o 
   3  38   1      100.39      119.84     33.81 o 
  -2  39   1       34.88       35.10     18.03 o 
  -1  39   1        6.51        6.38     23.82 o 
   0  39   1      311.26      304.00     44.61 o 
   1  39   1        3.36       -2.34     15.59 o 
   2  39   1       42.57       41.50     26.85 o 
  -2  40   1       32.10       28.37     18.75 o 
  -1  40   1       37.90       19.07     23.17 o 
   0  40   1        0.13       19.39     16.42 o 
   1  40   1       36.45       40.97     18.94 o 
   2  40   1       37.03       38.96     27.50 o 
  -1  41   1       51.66       67.53     28.32 o 
   0  41   1      153.28      189.66     26.81 o 
   1  41   1       30.25       38.05     19.40 o 
  -6   0   2      263.20      221.91     39.54 o 
  -4   0   2      116.69      111.16     24.39 o 
  -2   0   2       12.30        9.22      5.59 o 
   0   0   2    89117.19    81821.55   1593.31 o 
   2   0   2      159.00      150.61     17.03 o 
   4   0   2      130.12      130.29     16.50 o 
   6   0   2      348.58      305.24     42.48 o 
  -7   1   2      459.20      388.63     31.68 o 
  -6   1   2        4.87       27.04     14.88 o 
  -5   1   2     3234.68     3086.55     79.11 o 
  -4   1   2        5.28       10.00      9.21 o 
  -3   1   2     4604.63     4635.53     54.43 o 
  -2   1   2      639.95      572.52     11.61 o 
  -1   1   2     2388.60     2193.48     38.12 o 
   0   1   2      326.77      880.03     34.62 o 
   1   1   2     2370.39     2517.88     47.86 o 
   2   1   2       45.73       36.90      7.40 o 
   3   1   2     5063.75     4979.52     62.70 o 
   4   1   2        7.89        8.18      7.09 o 
   5   1   2     2380.51     2123.48     39.43 o 
   6   1   2       10.09       34.26     15.40 o 
   7   1   2      442.88      504.65     33.82 o 
  -7   2   2      132.21      203.23     29.63 o 
  -6   2   2      215.88      209.83     34.26 o 
  -5   2   2       14.97       97.11     17.94 o 
  -4   2   2      305.03      328.78     22.21 o 
  -3   2   2      429.41      416.63     12.71 o 
  -2   2   2      423.97      492.34     10.84 o 
  -1   2   2     4228.65     4133.75     71.70 o 
   0   2   2     4429.62     4853.73     78.96 o 
   1   2   2     5346.64     5457.48    114.19 o 
   2   2   2        4.56        1.17      5.30 o 
   3   2   2      230.26      239.86     13.36 o 
   4   2   2       58.81       65.18      9.41 o 
   5   2   2        0.31      112.63     12.13 o 
   6   2   2      147.51      179.39     24.30 o 
   7   2   2      251.51      274.51     30.71 o 
  -7   3   2      358.92      429.44     48.25 o 
  -6   3   2       12.03       39.01     16.47 o 
  -5   3   2      966.84      876.99     41.17 o 
  -4   3   2        6.71       18.85     11.46 o 
  -3   3   2     1976.39     1939.65     31.07 o 
  -2   3   2       91.64       91.58     10.83 o 
  -1   3   2     8691.75     8553.48    148.00 o 
   0   3   2      194.29      198.00     13.26 o 
   1   3   2     1893.07     1910.20     39.76 o 
   2   3   2        0.62       -1.90      5.83 o 
   3   3   2     3372.32     3434.47     55.39 o 
   4   3   2      237.27      238.04     12.74 o 
   5   3   2     1984.64     1896.76     37.04 o 
   6   3   2       45.46       87.04     18.84 o 
   7   3   2      196.27      284.57     31.10 o 
  -7   4   2      193.72      198.46     29.84 o 
  -6   4   2      383.94      333.12     27.41 o 
  -5   4   2      146.32      138.03     21.38 o 
  -4   4   2     1643.29     1724.68     36.45 o 
  -3   4   2     2431.14     2508.04     37.49 o 
  -2   4   2     1305.32     1215.88     18.52 o 
  -1   4   2     6566.01     6625.72     64.88 o 
   0   4   2      357.35      355.60     13.83 o 
   1   4   2     3468.04     3728.28     78.73 o 
   2   4   2     1624.36     1656.53     31.27 o 
   3   4   2     3643.40     3765.85     59.19 o 
   4   4   2     1689.59     1728.92     32.66 o 
   5   4   2      332.68      295.29     15.28 o 
   6   4   2      483.63      450.50     37.41 o 
   7   4   2      256.10      311.75     32.94 o 
  -7   5   2       84.25      138.57     25.63 o 
  -6   5   2      151.04      223.17     27.99 o 
  -5   5   2      235.26      259.45     27.00 o 
  -4   5   2       26.16       93.31     15.65 o 
  -3   5   2     2161.62     2232.11     35.10 o 
  -2   5   2       52.48       72.91      5.14 o 
  -1   5   2       14.09       30.81     10.64 o 
   0   5   2        4.07       12.45      5.60 o 
   1   5   2     2374.97     2407.55     37.46 o 
   2   5   2       16.67       58.82      7.94 o 
   3   5   2     1552.31     1647.72     40.89 o 
   4   5   2      200.98      259.83     17.42 o 
   5   5   2       63.79       92.50     11.99 o 
   6   5   2       21.07       87.08     18.73 o 
   7   5   2      259.95      351.59     35.78 o 
  -7   6   2      311.41      327.00     40.97 o 
  -6   6   2     1065.04     1041.69     46.86 o 
  -5   6   2      659.42      692.27     34.89 o 
  -4   6   2     3632.66     3618.79     60.82 o 
  -3   6   2      461.89      479.27     14.74 o 
  -2   6   2       18.20       15.68      3.23 o 
  -1   6   2     2592.27     2658.49     27.04 o 
   0   6   2     1551.98     1721.68     24.83 o 
   1   6   2     8723.97     8431.01    292.16 o 
   2   6   2       14.77       27.54      6.80 o 
   3   6   2       13.43       17.44      9.26 o 
   4   6   2     4085.12     4066.86     67.40 o 
   5   6   2     1265.34     1035.29     26.71 o 
   6   6   2      876.16      836.85     31.14 o 
   7   6   2      151.44      180.55     26.56 o 
  -7   7   2      139.19      193.41     28.94 o 
  -6   7   2        1.60       54.91     16.79 o 
  -5   7   2      310.50      317.94     29.29 o 
  -4   7   2      412.34      470.28     71.71 o 
  -3   7   2      630.30      620.76     22.17 o 
  -2   7   2      267.09      311.09      9.91 o 
  -1   7   2     1793.54     1623.29     18.71 o 
   0   7   2       11.52       18.19      4.32 o 
   1   7   2     4658.56     4501.03    100.33 o 
   2   7   2      738.85      841.05     20.69 o 
   3   7   2      262.64      309.48     14.58 o 
   4   7   2      314.20      389.77     24.40 o 
   5   7   2      185.71      221.81     15.06 o 
   6   7   2        7.53       49.66     13.03 o 
   7   7   2      132.08      194.95     50.38 o 
  -7   8   2       14.76       16.60     17.29 o 
  -6   8   2       64.67      101.19     21.25 o 
  -5   8   2       92.11      154.23     22.28 o 
  -4   8   2     2172.07     2305.18     46.42 o 
  -3   8   2       22.50       22.22      5.84 o 
  -2   8   2     3973.53     4110.53     44.39 o 
  -1   8   2     1562.31     1534.66     21.29 o 
   0   8   2     1001.55     1215.07     22.24 o 
   1   8   2      818.63      861.24     18.17 o 
   2   8   2     3991.05     4132.07     59.53 o 
   3   8   2        0.04        5.78      7.33 o 
   4   8   2     2742.69     2794.35     52.38 o 
   5   8   2       87.45      125.39     25.05 o 
   6   8   2       98.85      128.73     17.29 o 
   7   8   2       54.35       62.29     28.65 o 
  -7   9   2      102.33      102.53     24.28 o 
  -6   9   2      553.93      493.03     32.93 o 
  -5   9   2       22.15        1.82     11.32 o 
  -4   9   2      786.82      887.17     27.26 o 
  -3   9   2      202.96      238.26     11.45 o 
  -2   9   2      785.89      890.80     23.56 o 
  -1   9   2     1747.20     1653.76     22.73 o 
   0   9   2      131.34      148.02     14.99 o 
   1   9   2      473.60      405.98     13.09 o 
   2   9   2     1300.63     1312.68     45.79 o 
   3   9   2      610.59      669.99     20.94 o 
   4   9   2      107.05      213.01     15.99 o 
   5   9   2        3.93        1.05      9.47 o 
   6   9   2      426.21      400.38     22.75 o 
   7   9   2       61.37       96.59     31.43 o 
  -7  10   2      118.36      106.09     23.63 o 
  -6  10   2      381.78      447.15     31.49 o 
  -5  10   2      124.58      109.53     19.91 o 
  -4  10   2     2225.82     2220.98     84.47 o 
  -3  10   2      202.64      165.08     15.80 o 
  -2  10   2     6488.98     6840.96     68.30 o 
  -1  10   2       48.73       51.09      5.63 o 
   0  10   2     2149.01     2249.71     30.55 o 
   1  10   2      102.22       85.27     12.76 o 
   2  10   2     4806.55     5115.53     70.75 o 
   3  10   2      315.70      288.34     14.42 o 
   4  10   2     1780.81     1743.63     39.50 o 
   5  10   2      278.82      224.03     19.74 o 
   6  10   2      591.49      595.09     33.37 o 
   7  10   2       51.28       74.49     29.39 o 
  -7  11   2        4.48       15.64     16.92 o 
  -6  11   2      377.97      370.44     29.49 o 
  -5  11   2        6.32       11.49     12.37 o 
  -4  11   2      348.75      366.53     22.02 o 
  -3  11   2       94.63       93.19      9.67 o 
  -2  11   2      689.00      733.36     22.74 o 
  -1  11   2     2387.34     2341.86     29.73 o 
   0  11   2       48.26       91.13      6.32 o 
   1  11   2      901.96      871.83     27.35 o 
   2  11   2      726.38      787.14     31.97 o 
   3  11   2        4.77       -0.27      6.65 o 
   4  11   2      652.54      630.76     29.78 o 
   5  11   2        2.72       13.09     10.43 o 
   6  11   2      590.32      557.11     33.23 o 
   7  11   2       89.11       99.45     33.81 o 
  -6  12   2      143.70      177.08     26.12 o 
  -5  12   2      206.82      138.25     35.65 o 
  -4  12   2      174.68      200.29     26.08 o 
  -3  12   2       52.39       42.33      8.00 o 
  -2  12   2     1075.25      907.37     16.86 o 
  -1  12   2        5.32        9.04      4.96 o 
   0  12   2     2896.61     2807.64     36.77 o 
   1  12   2      131.78      165.85     12.72 o 
   2  12   2     1507.47     1349.77     27.27 o 
   3  12   2        2.02        3.16      6.47 o 
   4  12   2      110.66      154.25     15.06 o 
   5  12   2      281.71      250.57     26.27 o 
   6  12   2      116.38      142.57     22.45 o 
  -6  13   2      220.90      194.98     79.73 o 
  -5  13   2      285.31      224.13     63.72 o 
  -4  13   2      138.99      127.53     20.69 o 
  -3  13   2      837.04      839.79     22.85 o 
  -2  13   2      217.37      271.97     12.62 o 
  -1  13   2     1066.11     1108.08     18.80 o 
   0  13   2      398.31      460.26     16.34 o 
   1  13   2     1082.99     1049.39     25.75 o 
   2  13   2       24.02       43.47     10.48 o 
   3  13   2      489.81      526.04     23.16 o 
   4  13   2      198.81      223.39     29.21 o 
   5  13   2      437.42      417.71     28.20 o 
   6  13   2      158.17      181.84     36.71 o 
  -6  14   2       16.82       14.18     15.30 o 
  -5  14   2       51.58       77.83     17.54 o 
  -4  14   2      164.61      182.82     14.97 o 
  -3  14   2      380.03      310.34     13.90 o 
  -2  14   2     2094.45     2123.42     36.11 o 
  -1  14   2      606.37      688.06     14.71 o 
   0  14   2     7385.45     7070.42    111.30 o 
   1  14   2      177.40      241.44     23.84 o 
   2  14   2      797.55      752.73     37.05 o 
   3  14   2      577.76      498.20     18.46 o 
   4  14   2      120.05      121.27     19.87 o 
   5  14   2       10.29       54.08     16.64 o 
   6  14   2       19.40       31.54     18.99 o 
  -6  15   2        1.09       -0.04     14.44 o 
  -5  15   2      945.98      895.39     31.86 o 
  -4  15   2       46.14       50.42     14.27 o 
  -3  15   2      276.51      269.29     13.29 o 
  -2  15   2      500.43      556.45     13.99 o 
  -1  15   2     2344.87     2430.11     32.15 o 
   0  15   2      537.47      818.27     31.69 o 
   1  15   2     3178.11     3168.93     52.66 o 
   2  15   2       68.85       92.13      8.77 o 
   3  15   2      479.44      416.91     24.52 o 
   4  15   2       91.03       79.37     22.26 o 
   5  15   2      960.74      927.88     86.44 o 
   6  15   2        0.26        4.23     14.37 o 
  -6  16   2       11.95       14.73     25.91 o 
  -5  16   2        8.99       55.15     12.65 o 
  -4  16   2      216.58      222.05     16.60 o 
  -3  16   2       22.37       16.72      6.85 o 
  -2  16   2     1375.60     1336.01     22.95 o 
  -1  16   2      641.91      668.82     15.08 o 
   0  16   2    10915.08    10965.44    243.89 o 
   1  16   2      525.00      542.80     25.35 o 
   2  16   2     2505.23     2393.58    173.78 o 
   3  16   2        2.79        8.12     11.23 o 
   4  16   2      372.55      340.33     26.35 o 
   5  16   2       10.65       54.01     16.83 o 
   6  16   2       64.90       72.39     19.92 o 
  -6  17   2       45.06       20.35     16.42 o 
  -5  17   2     1186.37     1083.36     35.80 o 
  -4  17   2       30.50       17.55      8.32 o 
  -3  17   2      134.83      138.51     12.23 o 
  -2  17   2      854.45      763.59     17.04 o 
  -1  17   2      707.00      654.78     15.15 o 
   0  17   2        0.78       65.57     15.55 o 
   1  17   2      976.06      864.63     24.91 o 
   2  17   2      459.62      457.19     45.02 o 
   3  17   2      445.07      378.33     24.23 o 
   4  17   2      101.40      119.12     23.82 o 
   5  17   2      725.88      665.35     35.60 o 
   6  17   2       36.19       19.42     23.90 o 
  -6  18   2       27.52       36.88     17.98 o 
  -5  18   2       72.44      145.28     19.97 o 
  -4  18   2      199.59      189.01     16.07 o 
  -3  18   2       38.62       41.86      8.62 o 
  -2  18   2      682.62      715.62     16.81 o 
  -1  18   2       23.07       42.11      7.65 o 
   0  18   2      612.00      472.91     18.11 o 
   1  18   2        1.36       16.56     10.20 o 
   2  18   2      191.25      220.18     27.22 o 
   3  18   2      110.82      134.18     19.71 o 
   4  18   2       96.03       93.72     19.86 o 
   5  18   2        8.87       44.15     16.49 o 
   6  18   2       33.71       47.83     18.54 o 
  -6  19   2      122.87      132.95     24.45 o 
  -5  19   2      411.97      356.92     21.88 o 
  -4  19   2      217.38      269.52     17.50 o 
  -3  19   2      735.46      601.35     20.21 o 
  -2  19   2      228.45      246.20     10.41 o 
  -1  19   2     2611.53     2572.59     35.35 o 
   0  19   2       11.33       14.40      7.54 o 
   1  19   2     1788.60     1598.63     35.96 o 
   2  19   2     1359.71     1272.29     49.89 o 
   3  19   2      419.60      344.19     24.18 o 
   4  19   2       64.56       59.45     17.92 o 
   5  19   2      581.44      471.04     30.78 o 
   6  19   2      175.02      151.38     25.72 o 
  -6  20   2      139.20      165.62     26.37 o 
  -5  20   2        5.00        9.71     11.22 o 
  -4  20   2     1067.79      994.20     28.49 o 
  -3  20   2      844.80      823.80     24.26 o 
  -2  20   2      170.11      186.56     10.74 o 
  -1  20   2      224.88      301.57     12.28 o 
   0  20   2      116.31      127.95     11.20 o 
   1  20   2      138.53      221.13     16.43 o 
   2  20   2      835.07      858.68     27.25 o 
   3  20   2      862.10      818.59     51.04 o 
   4  20   2      852.01      774.56     37.49 o 
   5  20   2       30.88       69.37     19.61 o 
   6  20   2       78.48      102.06     24.07 o 
  -6  21   2      107.78      160.18     25.51 o 
  -5  21   2        6.95        7.73     11.40 o 
  -4  21   2      589.10      516.82     21.04 o 
  -3  21   2       17.91       29.41      8.42 o 
  -2  21   2      575.01      557.20     15.70 o 
  -1  21   2     2549.11     2345.24     34.10 o 
   0  21   2       14.30       11.69      6.82 o 
   1  21   2     2417.71     2314.87     46.52 o 
   2  21   2      272.96      305.78     17.32 o 
   3  21   2        2.16       19.41     13.77 o 
   4  21   2      375.14      362.76     29.00 o 
   5  21   2      109.40      165.13     25.00 o 
   6  21   2      115.86      116.75     24.01 o 
  -6  22   2      191.73      252.96     31.36 o 
  -5  22   2      100.19       94.66     16.40 o 
  -4  22   2      354.19      364.23     22.20 o 
  -3  22   2      412.43      407.03     17.69 o 
  -2  22   2       36.92       47.92      8.92 o 
  -1  22   2       16.93       86.25     24.84 o 
   0  22   2      149.13      135.41     12.84 o 
   1  22   2       35.11       92.59     26.60 o 
   2  22   2       91.93      120.48     15.09 o 
   3  22   2      156.67      178.64     23.53 o 
   4  22   2      475.44      384.40     40.60 o 
   5  22   2      190.00      191.87     26.89 o 
   6  22   2      145.14      152.01     26.30 o 
  -6  23   2       50.93       55.57     19.17 o 
  -5  23   2       62.06       59.87     20.02 o 
  -4  23   2       56.54       74.71     11.86 o 
  -3  23   2      260.98      288.71     16.22 o 
  -2  23   2        3.34       13.42      7.19 o 
  -1  23   2      754.67      671.88     20.52 o 
   0  23   2       61.68       65.91      9.86 o 
   1  23   2     1866.19     1811.97     41.44 o 
   2  23   2       37.95       42.17     11.49 o 
   3  23   2      698.24      666.69     34.38 o 
   4  23   2       34.19       44.03     17.52 o 
   5  23   2       15.58       10.72     16.26 o 
   6  23   2       22.61       35.05     18.74 o 
  -5  24   2        1.13       -0.31     11.17 o 
  -4  24   2      540.29      479.68     20.91 o 
  -3  24   2        6.11       14.98      8.59 o 
  -2  24   2      714.85      698.62     34.57 o 
  -1  24   2      445.33      356.71     15.57 o 
   0  24   2      242.81      212.45     13.71 o 
   1  24   2      222.00      251.25     18.25 o 
   2  24   2      409.78      397.00     20.79 o 
   3  24   2      375.02      349.93     30.00 o 
   4  24   2      913.82      816.79     76.29 o 
   5  24   2       19.89       13.02     16.03 o 
  -5  25   2       30.55       31.26     14.00 o 
  -4  25   2       16.12       43.22     11.40 o 
  -3  25   2      184.75      186.91     25.08 o 
  -2  25   2      146.23      147.49     16.21 o 
  -1  25   2      618.69      613.51     25.14 o 
   0  25   2      120.01      128.23     12.83 o 
   1  25   2      165.53      232.67     18.95 o 
   2  25   2       36.90       56.30     13.22 o 
   3  25   2      258.16      281.54     52.02 o 
   4  25   2        0.46       24.14     16.73 o 
   5  25   2      134.52      124.39     24.54 o 
  -5  26   2       42.53       48.45     18.06 o 
  -4  26   2      973.48      936.02     29.45 o 
  -3  26   2      363.87      347.98     20.64 o 
  -2  26   2      527.66      545.45     24.15 o 
  -1  26   2      670.14      669.64     21.66 o 
   0  26   2       42.03       58.59     21.22 o 
   1  26   2     1322.22     1203.41     34.72 o 
   2  26   2     1099.94     1065.92     33.71 o 
   3  26   2       23.74       22.12     16.49 o 
   4  26   2      649.44      636.83     36.63 o 
   5  26   2       19.06        7.45     15.87 o 
  -5  27   2      186.02      236.54     28.42 o 
  -4  27   2       13.12       28.38     16.63 o 
  -3  27   2      112.11      141.41     17.92 o 
  -2  27   2      815.02      736.00     28.23 o 
  -1  27   2      112.76      128.21     17.34 o 
   0  27   2        9.33       10.33      8.42 o 
   1  27   2       91.05      108.36     15.23 o 
   2  27   2      751.21      740.29     28.85 o 
   3  27   2       16.29        6.63     15.23 o 
   4  27   2        2.53       19.28     28.28 o 
   5  27   2      251.76      247.80     31.94 o 
  -5  28   2       46.13       85.46     30.78 o 
  -4  28   2       55.72       55.87     18.86 o 
  -3  28   2        8.34       20.55     12.23 o 
  -2  28   2      176.76      243.69     21.20 o 
  -1  28   2       12.99       17.89      8.69 o 
   0  28   2      384.42      340.17     16.77 o 
   1  28   2       13.60       19.93      9.53 o 
   2  28   2       70.32       82.01     15.05 o 
   3  28   2       27.06       48.38     18.78 o 
   4  28   2      105.36      146.88     38.88 o 
   5  28   2        7.78       25.03     19.58 o 
  -4  29   2        2.42      -13.36     13.84 o 
  -3  29   2      337.91      362.73     27.02 o 
  -2  29   2      174.63      182.59     30.90 o 
  -1  29   2        8.89       -1.11      8.56 o 
   0  29   2       51.53       65.41     11.35 o 
   1  29   2      101.88       89.84     13.65 o 
   2  29   2       39.81       43.19     14.50 o 
   3  29   2      472.07      449.76     31.19 o 
   4  29   2       19.63        8.29     16.91 o 
   5  29   2      189.78      199.46     29.94 o 
  -4  30   2        4.43       -6.27     14.93 o 
  -3  30   2       44.34       65.13     17.80 o 
  -2  30   2      375.81      344.33     20.88 o 
  -1  30   2      182.06      152.66     14.75 o 
   0  30   2     1091.56     1077.01     35.37 o 
   1  30   2        2.31       -9.91      8.06 o 
   2  30   2      429.54      367.02     22.31 o 
   3  30   2       34.31       56.34     19.72 o 
   4  30   2        7.00       -5.72     16.01 o 
  -4  31   2        4.52      -11.28     14.51 o 
  -3  31   2       85.06      106.84     21.24 o 
  -2  31   2        0.09        8.04     12.69 o 
  -1  31   2        7.53        7.09      9.65 o 
   0  31   2       73.27      130.41     14.14 o 
   1  31   2       49.54       35.12     11.52 o 
   2  31   2       10.23        9.86     11.98 o 
   3  31   2      133.17      152.81     46.49 o 
   4  31   2        3.16        4.32     16.13 o 
  -4  32   2        9.83       -4.53     14.22 o 
  -3  32   2       15.43       21.84     15.74 o 
  -2  32   2      134.18      187.39     26.81 o 
  -1  32   2        0.79       -0.22      8.92 o 
   0  32   2      594.57      583.96     22.28 o 
   1  32   2       16.22        8.85     10.31 o 
   2  32   2       58.83       61.30     15.34 o 
   3  32   2      173.10      190.03     29.80 o 
   4  32   2        1.15      -21.65     16.46 o 
  -4  33   2       23.76       16.96     18.10 o 
  -3  33   2      121.69      114.88     22.98 o 
  -2  33   2        0.29        2.04     14.71 o 
  -1  33   2       72.83       81.18     15.25 o 
   0  33   2        4.13       23.98     10.48 o 
   1  33   2      137.33      126.50     15.68 o 
   2  33   2        0.33      -10.07     11.86 o 
   3  33   2      126.49      201.41     29.46 o 
   4  33   2       15.64       12.00     19.20 o 
  -4  34   2       73.78      102.49     24.10 o 
  -3  34   2      193.87      204.23     28.07 o 
  -2  34   2       61.22       48.04     17.20 o 
  -1  34   2      228.28      201.72     28.47 o 
   0  34   2      218.11      278.08     32.85 o 
   1  34   2      217.43      237.57     19.70 o 
   2  34   2       83.01       49.81     16.41 o 
   3  34   2      168.61      179.86     31.35 o 
  -3  35   2       53.47       62.35     20.00 o 
  -2  35   2       43.36       39.53     17.64 o 
  -1  35   2      173.59      190.59     30.12 o 
   0  35   2        9.80        7.45     10.90 o 
   1  35   2       86.63      103.22     15.40 o 
   2  35   2       21.78       10.52     14.08 o 
   3  35   2        5.42        5.77     18.32 o 
  -3  36   2       84.50       57.96     20.24 o 
  -2  36   2       19.59       18.39     16.55 o 
  -1  36   2       31.21       35.75     17.75 o 
   0  36   2        4.32       -1.65     11.61 o 
   1  36   2       49.05       75.42     20.05 o 
   2  36   2       26.75        2.11     13.79 o 
   3  36   2       68.02       68.18     22.93 o 
  -3  37   2       12.62       18.51     18.17 o 
  -2  37   2        1.13      -14.41     16.09 o 
  -1  37   2      263.02      307.12     32.59 o 
   0  37   2        2.23       -0.18     12.31 o 
   1  37   2      282.83      351.33     33.80 o 
   2  37   2        8.45        4.99     22.18 o 
   3  37   2       18.86       13.19     18.80 o 
  -2  38   2        6.81       13.91     16.71 o 
  -1  38   2        0.15       12.48     17.28 o 
   0  38   2        8.18        5.45     13.23 o 
   1  38   2        4.21       29.27     17.52 o 
   2  38   2        0.71      -12.28     22.80 o 
  -2  39   2       18.74       16.85     18.68 o 
  -1  39   2      278.48      323.91     34.29 o 
   0  39   2        0.43       -6.18     15.34 o 
   1  39   2      259.63      316.82     33.16 o 
   2  39   2       21.91       -1.21     16.99 o 
  -1  40   2        8.31       32.62     19.87 o 
   0  40   2        1.35       -5.71     16.47 o 
   1  40   2       18.27       31.41     22.80 o 
  -7   0   3       32.31       30.20     26.85 o 
  -5   0   3       90.69       90.12     26.68 o 
  -3   0   3       82.27       98.77     13.18 o 
  -1   0   3     4292.04     4256.23    111.16 o 
   1   0   3     7983.42     7597.32    175.50 o 
   3   0   3      704.94      655.41     43.18 o 
   5   0   3        1.74      -15.56     10.37 o 
   7   0   3       33.37       62.54     26.60 o 
  -7   1   3        0.01       16.05     17.27 o 
  -6   1   3      880.86      761.08     41.23 o 
  -5   1   3       47.51       26.63     14.12 o 
  -4   1   3     6249.63     6493.01    127.18 o 
  -3   1   3        5.42        5.21      5.08 o 
  -2   1   3      481.29      447.31     13.66 o 
  -1   1   3      332.83      296.64     16.03 o 
   0   1   3      304.76      383.19     17.58 o 
   1   1   3      307.75      468.79     20.94 o 
   2   1   3     3933.06     4021.59     76.01 o 
   3   1   3      154.21      146.63     14.36 o 
   4   1   3     5073.70     4969.19     69.32 o 
   5   1   3        0.04       -1.84      8.88 o 
   6   1   3      871.68      803.63     35.34 o 
   7   1   3       72.41      108.62     23.07 o 
  -7   2   3      111.29      120.16     26.29 o 
  -6   2   3       80.87      112.62     21.67 o 
  -5   2   3       72.73       45.82     21.32 o 
  -4   2   3      178.53      396.19     26.36 o 
  -3   2   3      486.53      426.86     16.05 o 
  -2   2   3      215.89      253.24     19.01 o 
  -1   2   3      369.84      497.35     26.97 o 
   0   2   3       46.67       51.12     17.39 o 
   1   2   3     2248.53     2383.88     51.63 o 
   2   2   3      286.33      307.67     35.03 o 
   3   2   3      294.52      264.36     15.81 o 
   4   2   3      405.83      581.87     23.96 o 
   5   2   3       37.19       53.28     11.48 o 
   6   2   3      124.08      216.87     20.92 o 
  -7   3   3       64.77       96.61     25.44 o 
  -6   3   3      620.11      624.08     38.30 o 
  -5   3   3      179.15      183.98     25.33 o 
  -4   3   3     1567.66     1588.92     52.01 o 
  -3   3   3      400.10      437.73     12.53 o 
  -2   3   3     3797.52     3970.53     58.34 o 
  -1   3   3      356.96      384.44     18.28 o 
   0   3   3     1007.43     1141.48     31.66 o 
   1   3   3      789.31      827.74     37.65 o 
   2   3   3      329.23      264.51     14.18 o 
   3   3   3      388.51      428.94     18.88 o 
   4   3   3     4564.32     4690.14     66.58 o 
   5   3   3      100.37      122.40     13.81 o 
   6   3   3      387.42      367.49     21.77 o 
  -6   4   3      441.58      427.60     31.83 o 
  -5   4   3      407.87      360.46     27.14 o 
  -4   4   3     1000.02     1019.25     31.34 o 
  -3   4   3     1877.22     1886.54     65.87 o 
  -2   4   3     1981.33     2028.01     30.96 o 
  -1   4   3      267.27      252.90     14.95 o 
   0   4   3       59.02      138.17     28.57 o 
   1   4   3      553.59      476.95     20.09 o 
   2   4   3      933.61      969.66     25.42 o 
   3   4   3     2564.19     2610.01     71.65 o 
   4   4   3      447.41      619.04     21.05 o 
   5   4   3      229.78      252.18     20.32 o 
   6   4   3      484.45      474.05     24.66 o 
  -6   5   3      103.95      158.68     25.78 o 
  -5   5   3      164.38      269.08     28.95 o 
  -4   5   3      312.03      378.83     23.57 o 
  -3   5   3       64.27      104.12     26.21 o 
  -2   5   3      481.00      400.17     15.52 o 
  -1   5   3       92.65       87.39     13.30 o 
   0   5   3     5284.31     5296.38    100.85 o 
   1   5   3        1.34        8.33      5.69 o 
   2   5   3      292.92      279.45     15.92 o 
   3   5   3       52.94      116.96     13.27 o 
   4   5   3      170.61      224.53     19.08 o 
   5   5   3      475.98      490.11     20.18 o 
   6   5   3      260.52      313.42     22.66 o 
  -6   6   3      481.99      423.27     41.71 o 
  -5   6   3     1787.17     1779.59     81.57 o 
  -4   6   3       15.18       11.30     10.98 o 
  -3   6   3      908.92      800.47     20.47 o 
  -2   6   3       48.47       54.83      6.31 o 
  -1   6   3      892.55      845.93     20.80 o 
   0   6   3        9.14       46.08     14.24 o 
   1   6   3      460.23      473.08     16.13 o 
   2   6   3      132.51      157.22     12.67 o 
   3   6   3      858.12      771.62     24.38 o 
   4   6   3       22.06       21.54     11.21 o 
   5   6   3     1999.46     1931.02     39.99 o 
   6   6   3      604.26      611.28     27.77 o 
  -6   7   3       16.11       51.11     18.46 o 
  -5   7   3      207.47      285.59     34.95 o 
  -4   7   3       45.81       25.86     10.05 o 
  -3   7   3        0.02       40.48      7.11 o 
  -2   7   3       76.05       85.80      8.65 o 
  -1   7   3      470.20      469.46     13.51 o 
   0   7   3     5285.29     4950.22     90.07 o 
   1   7   3      338.62      370.70     17.69 o 
   2   7   3     1684.83     1622.70     35.31 o 
   3   7   3       50.08      128.47     13.50 o 
   4   7   3      562.01      500.07     21.76 o 
   5   7   3      216.51      317.99     16.82 o 
   6   7   3       18.86       27.83     27.38 o 
  -6   8   3       39.45       29.33     21.45 o 
  -5   8   3      759.54      692.17     52.22 o 
  -4   8   3      259.17      267.87     13.85 o 
  -3   8   3     1470.42     1480.88     39.74 o 
  -2   8   3       40.69       51.17      5.51 o 
  -1   8   3     3306.05     3505.60     45.97 o 
   0   8   3      145.40      252.35     30.77 o 
   1   8   3     3223.50     3360.32     52.12 o 
   2   8   3        3.70        1.07      6.24 o 
   3   8   3     2556.86     2539.30     47.79 o 
   4   8   3       35.28       40.51     11.20 o 
   5   8   3      858.47      809.61     25.45 o 
   6   8   3       34.96       44.95     17.96 o 
  -6   9   3       64.99       49.59     27.14 o 
  -5   9   3       12.11       93.45     19.78 o 
  -4   9   3      752.80      699.41     21.58 o 
  -3   9   3      460.83      518.85     17.23 o 
  -2   9   3      376.69      358.43     14.07 o 
  -1   9   3      571.09      653.02     25.77 o 
   0   9   3     3102.68     2852.17     54.52 o 
   1   9   3     1897.95     1969.01     35.55 o 
   2   9   3       93.71      132.98     11.53 o 
   3   9   3      122.93      214.06     17.14 o 
   4   9   3       33.42       21.01     10.28 o 
   5   9   3      225.02      246.08     20.93 o 
   6   9   3       35.63       49.38     18.15 o 
  -6  10   3      144.25      113.37     23.73 o 
  -5  10   3     1563.86     1499.23     78.38 o 
  -4  10   3       51.20       59.09     14.88 o 
  -3  10   3     2443.34     2518.36     42.29 o 
  -2  10   3      400.25      443.06     18.64 o 
  -1  10   3     3569.08     3658.87     54.74 o 
   0  10   3      151.34      170.64     10.48 o 
   1  10   3     5246.96     5527.69    101.76 o 
   2  10   3      254.22      235.31     12.72 o 
   3  10   3     2192.24     2179.29     62.97 o 
   4  10   3      100.17       86.79     13.87 o 
   5  10   3     1102.33     1160.99     45.54 o 
   6  10   3       28.45       16.18     16.30 o 
  -6  11   3       11.06       20.81     15.98 o 
  -5  11   3      150.95      188.40     25.20 o 
  -4  11   3        4.97       -1.11      6.84 o 
  -3  11   3      529.58      533.77     18.05 o 
  -2  11   3        8.18       11.03      4.55 o 
  -1  11   3     2055.77     2049.00     29.35 o 
   0  11   3      698.00      567.81     14.75 o 
   1  11   3     2596.32     2621.44     49.90 o 
   2  11   3       99.58       87.80     10.08 o 
   3  11   3      292.05      323.05     33.29 o 
   4  11   3      107.43      113.04     20.43 o 
   5  11   3      303.57      293.82     24.71 o 
   6  11   3       17.70       29.85     17.62 o 
  -6  12   3       51.76       39.87     17.48 o 
  -5  12   3      118.32      140.41     23.58 o 
  -4  12   3       11.93        7.65      7.28 o 
  -3  12   3      382.84      324.31     14.93 o 
  -2  12   3        0.87       15.35      4.88 o 
  -1  12   3     3229.83     3142.88     45.06 o 
   0  12   3       71.81       62.82      6.67 o 
   1  12   3     2216.27     2219.57     37.27 o 
   2  12   3        0.16        5.27      6.31 o 
   3  12   3      198.92      214.20     22.62 o 
   4  12   3        0.42       -3.89     13.22 o 
   5  12   3      298.32      318.59     29.55 o 
   6  12   3      141.69      135.89     25.38 o 
  -6  13   3       40.40       52.15     19.12 o 
  -5  13   3      131.08      107.97     27.26 o 
  -4  13   3      338.75      310.98     15.76 o 
  -3  13   3        3.48       14.29      6.57 o 
  -2  13   3     1109.65     1126.73     21.07 o 
  -1  13   3      982.10      957.71     21.92 o 
   0  13   3        4.02        1.25      4.00 o 
   1  13   3      467.29      502.13     32.19 o 
   2  13   3      360.56      425.77     23.65 o 
   3  13   3       38.28       34.01     13.78 o 
   4  13   3      342.28      332.32     51.04 o 
   5  13   3       57.08       58.36     19.33 o 
   6  13   3      149.77      175.72     26.67 o 
  -6  14   3       18.84       21.87     17.26 o 
  -5  14   3        6.63        7.24     14.18 o 
  -4  14   3        0.01       21.33      8.70 o 
  -3  14   3      227.53      218.03     14.27 o 
  -2  14   3      867.19      887.70     18.61 o 
  -1  14   3     1735.40     1806.71     32.26 o 
   0  14   3        0.11       -0.39      4.00 o 
   1  14   3     2622.55     2523.81     58.47 o 
   2  14   3      238.41      249.80     25.29 o 
   3  14   3      233.42      252.33     22.67 o 
   4  14   3      100.49      135.08     21.95 o 
   5  14   3       21.54       10.98     19.89 o 
   6  14   3        2.33       17.04     16.68 o 
  -6  15   3      196.14      215.21     30.13 o 
  -5  15   3        4.22        3.17     13.72 o 
  -4  15   3      811.56      756.49     24.48 o 
  -3  15   3        1.19        3.87      6.78 o 
  -2  15   3     1321.14     1417.81     35.72 o 
  -1  15   3       62.76      159.58     29.66 o 
   0  15   3       94.48      106.27      8.31 o 
   1  15   3      263.59      275.12     29.26 o 
   2  15   3     1462.23     1479.62     75.51 o 
   3  15   3       87.50      102.18     18.88 o 
   4  15   3     1077.23      956.80     41.33 o 
   5  15   3        8.92       -1.13     14.45 o 
   6  15   3      141.97      171.63     27.35 o 
  -6  16   3        0.07       13.27     24.52 o 
  -5  16   3       73.32       64.25     19.23 o 
  -4  16   3        2.24       39.77     17.19 o 
  -3  16   3       48.87       85.84     17.01 o 
  -2  16   3       32.52       69.38      9.28 o 
  -1  16   3     5171.08     5074.78     64.96 o 
   0  16   3        0.06       -0.37      6.38 o 
   1  16   3     2392.78     2511.91    106.37 o 
   2  16   3       37.66       86.50     15.56 o 
   3  16   3        9.98       12.27     13.41 o 
   4  16   3       27.20       51.50     17.28 o 
   5  16   3        0.99       -4.31     14.31 o 
   6  16   3        2.34        1.71     16.61 o 
  -6  17   3      267.09      267.12     32.41 o 
  -5  17   3       64.18       62.41     18.75 o 
  -4  17   3     1319.32     1327.75     35.72 o 
  -3  17   3      886.63      810.45     24.25 o 
  -2  17   3      625.89      668.10     20.40 o 
  -1  17   3      409.37      430.20     13.30 o 
   0  17   3       88.46       82.62     11.16 o 
   1  17   3      469.89      495.88     20.44 o 
   2  17   3     1806.91     1763.84     51.47 o 
   3  17   3      213.94      248.80     23.68 o 
   4  17   3      877.59      785.67     76.37 o 
   5  17   3        1.51       -9.25     26.77 o 
   6  17   3      173.54      186.27     28.42 o 
  -6  18   3       34.91       40.66     19.87 o 
  -5  18   3        4.92        6.30     14.46 o 
  -4  18   3       55.35       84.60     13.37 o 
  -3  18   3       35.35       66.49     10.34 o 
  -2  18   3      144.69      241.84     16.42 o 
  -1  18   3       63.51       85.91      8.32 o 
   0  18   3      216.53      221.38     14.78 o 
   1  18   3       31.51       47.47     10.34 o 
   2  18   3        8.97       48.46     14.29 o 
   3  18   3        4.48       29.75     14.79 o 
   4  18   3       54.75       81.44     19.84 o 
   5  18   3        0.94        3.39     14.89 o 
   6  18   3       12.53       17.34     17.82 o 
  -6  19   3      138.90      181.13     28.83 o 
  -5  19   3        5.32        2.28     14.43 o 
  -4  19   3      505.17      443.97     20.08 o 
  -3  19   3       83.08       85.17     11.68 o 
  -2  19   3     3601.53     3616.57     55.71 o 
  -1  19   3      624.61      678.79     20.28 o 
   0  19   3      974.30      942.80     30.06 o 
   1  19   3      468.91      499.59     21.01 o 
   2  19   3      645.69      647.63     31.24 o 
   3  19   3      851.18      702.73     34.59 o 
   4  19   3      807.21      744.89     38.07 o 
   5  19   3      120.59      137.52     24.24 o 
   6  19   3      302.08      305.69     34.30 o 
  -6  20   3       11.58       46.91     23.86 o 
  -5  20   3      452.86      435.30     32.25 o 
  -4  20   3      404.64      364.08     18.66 o 
  -3  20   3      379.80      419.66     18.71 o 
  -2  20   3       25.51       81.53     22.51 o 
  -1  20   3       65.92       96.89     10.74 o 
   0  20   3      290.43      335.60     17.67 o 
   1  20   3       10.31       27.04      9.33 o 
   2  20   3      234.37      282.05     22.46 o 
   3  20   3      254.94      331.56     25.58 o 
   4  20   3      341.62      331.31     29.15 o 
   5  20   3      345.09      313.12     30.25 o 
   6  20   3       22.96       37.90     19.48 o 
  -5  21   3        0.21       50.66     17.63 o 
  -4  21   3       58.53      109.03     14.10 o 
  -3  21   3      750.15      687.99     23.59 o 
  -2  21   3      753.81      702.74     27.01 o 
  -1  21   3      363.13      367.30     15.83 o 
   0  21   3     1865.91     1841.50     43.64 o 
   1  21   3      351.00      350.93     18.70 o 
   2  21   3     1162.29     1087.91     41.28 o 
   3  21   3      381.18      360.32     26.81 o 
   4  21   3        9.66       24.89     16.51 o 
   5  21   3       59.62       90.07     22.20 o 
  -5  22   3      563.03      566.36     24.75 o 
  -4  22   3       48.14       32.93     10.77 o 
  -3  22   3        3.83       26.95      9.29 o 
  -2  22   3       56.17       88.67     13.83 o 
  -1  22   3        1.43        3.94      7.20 o 
   0  22   3       61.25      124.56     14.32 o 
   1  22   3       98.28      110.37     14.43 o 
   2  22   3        7.50       84.60     17.77 o 
   3  22   3       30.62       41.35     28.32 o 
   4  22   3      223.58      242.64     29.79 o 
   5  22   3      451.89      410.00     34.05 o 
  -5  23   3      141.29      189.94     18.86 o 
  -4  23   3       11.54       17.66     10.17 o 
  -3  23   3       13.78       18.85     10.75 o 
  -2  23   3      945.08      949.90     32.98 o 
  -1  23   3        3.75        0.72      6.99 o 
   0  23   3     1744.41     1626.45     56.65 o 
   1  23   3      152.87      152.83     16.91 o 
   2  23   3     1298.63     1296.31     46.60 o 
   3  23   3      325.41      317.82     30.08 o 
   4  23   3        4.80        4.68     16.48 o 
   5  23   3       13.95       24.53     18.63 o 
  -5  24   3      463.43      443.99     22.53 o 
  -4  24   3       77.26       91.01     16.54 o 
  -3  24   3      255.62      311.89     29.19 o 
  -2  24   3       38.07       58.43     13.37 o 
  -1  24   3       53.99       33.30      9.92 o 
   0  24   3       13.87       70.62     11.04 o 
   1  24   3        6.16        9.53      9.99 o 
   2  24   3      653.55      657.84     33.62 o 
   3  24   3      221.07      301.43     36.47 o 
   4  24   3        1.42       -0.03     15.53 o 
   5  24   3      689.80      651.25     42.16 o 
  -5  25   3       54.91       97.43     18.09 o 
  -4  25   3       25.81       36.89     14.19 o 
  -3  25   3      552.45      518.75     25.59 o 
  -2  25   3      204.58      213.67     20.67 o 
  -1  25   3        9.01        0.28      7.80 o 
   0  25   3      495.27      478.26     19.66 o 
   1  25   3      125.46      143.25     23.73 o 
   2  25   3      178.97      196.11     24.76 o 
   3  25   3       50.00       50.25     18.72 o 
   4  25   3      158.64      176.87     27.29 o 
   5  25   3       10.42       66.82     21.65 o 
  -5  26   3      250.24      269.43     33.85 o 
  -4  26   3       83.63       54.06     15.75 o 
  -3  26   3      515.38      574.26     56.50 o 
  -2  26   3      321.46      341.66     22.23 o 
  -1  26   3      339.50      343.81     17.21 o 
   0  26   3       90.63       98.15     12.85 o 
   1  26   3      763.55      659.36     26.94 o 
   2  26   3       82.46      109.44     21.12 o 
   3  26   3      251.91      274.83     29.84 o 
   4  26   3        4.57       -8.26     15.70 o 
   5  26   3      318.63      356.35     43.42 o 
  -5  27   3       19.65       30.30     14.23 o 
  -4  27   3      107.11      142.27     19.99 o 
  -3  27   3      205.39      227.66     22.57 o 
  -2  27   3        2.41        8.51     14.37 o 
  -1  27   3      624.12      580.37     21.95 o 
   0  27   3       40.86       43.26     10.75 o 
   1  27   3      274.97      299.30     19.79 o 
   2  27   3       68.61       44.99     18.08 o 
   3  27   3      383.41      388.72     29.67 o 
   4  27   3       59.80       87.44     23.01 o 
   5  27   3        1.41       13.35     18.90 o 
  -4  28   3       30.52       47.01     14.76 o 
  -3  28   3       41.23       47.86     14.84 o 
  -2  28   3        1.04       -1.30     11.09 o 
  -1  28   3      334.48      304.22     17.46 o 
   0  28   3       52.44       52.32     11.81 o 
   1  28   3      353.14      318.31     20.44 o 
   2  28   3       29.12       10.12     21.65 o 
   3  28   3      145.35      133.79     24.62 o 
   4  28   3       62.57       66.49     21.94 o 
  -4  29   3      235.23      322.80     27.61 o 
  -3  29   3        0.98        1.72     12.31 o 
  -2  29   3       59.11       51.51     14.10 o 
  -1  29   3        1.51       44.59     13.17 o 
   0  29   3       12.35       20.51     10.68 o 
   1  29   3       25.18       31.78     12.60 o 
   2  29   3      324.42      335.51     24.55 o 
   3  29   3       65.94       89.68     22.33 o 
   4  29   3      230.16      273.47     33.10 o 
  -4  30   3        8.72       32.73     17.94 o 
  -3  30   3       94.39      119.75     19.00 o 
  -2  30   3       50.66       68.71     15.62 o 
  -1  30   3     1286.64     1148.62     38.16 o 
   0  30   3      128.45      127.76     15.69 o 
   1  30   3      605.19      580.76     27.08 o 
   2  30   3        0.59        9.08     13.06 o 
   3  30   3      147.65      142.32     26.06 o 
   4  30   3        9.39        8.08     17.33 o 
  -4  31   3      219.90      227.85     31.78 o 
  -3  31   3        6.91       14.24     12.72 o 
  -2  31   3        0.58       -0.44     11.32 o 
  -1  31   3       37.57       77.78     15.73 o 
   0  31   3      121.47      110.24     19.46 o 
   1  31   3       11.18       42.30     12.06 o 
   2  31   3        3.42        1.14     12.07 o 
   3  31   3        0.40        1.95     16.94 o 
   4  31   3      296.66      345.77     39.25 o 
  -4  32   3        0.91       -1.38     18.68 o 
  -3  32   3      177.63      151.29     25.60 o 
  -2  32   3       47.63       51.59     14.71 o 
  -1  32   3      130.46      149.65     19.41 o 
   0  32   3        8.20       16.99     11.04 o 
   1  32   3      436.12      415.38     21.11 o 
   2  32   3      105.45      106.53     19.41 o 
   3  32   3       65.40       59.80     20.94 o 
   4  32   3       10.21       31.60     19.81 o 
  -3  33   3        7.27        1.49     16.19 o 
  -2  33   3       70.71       72.82     16.91 o 
  -1  33   3        0.36        3.29     11.32 o 
   0  33   3       57.99       57.45     13.89 o 
   1  33   3        2.04       27.60     12.22 o 
   2  33   3       53.34       69.67     17.31 o 
   3  33   3       36.24       18.75     18.95 o 
  -3  34   3      117.45      111.12     23.70 o 
  -2  34   3      141.55      147.25     26.07 o 
  -1  34   3      120.94      145.74     19.98 o 
   0  34   3       31.07       24.19     12.31 o 
   1  34   3      121.28      136.60     17.31 o 
   2  34   3      265.76      301.58     27.42 o 
   3  34   3      164.15      165.76     43.18 o 
  -3  35   3       53.66       32.01     19.20 o 
  -2  35   3       55.24       58.10     24.43 o 
  -1  35   3       46.00       20.31     14.69 o 
   0  35   3       77.05       90.72     15.66 o 
   1  35   3      115.77       82.51     16.14 o 
   2  35   3       66.47       77.51     19.20 o 
   3  35   3       11.75       17.31     19.96 o 
  -2  36   3       79.38       71.88     22.36 o 
  -1  36   3        4.18       -9.87     14.76 o 
   0  36   3       33.14       43.77     13.58 o 
   1  36   3        0.60      -12.91     11.70 o 
   2  36   3       20.21       26.21     14.21 o 
  -2  37   3       94.85      117.60     25.17 o 
  -1  37   3       46.49       40.82     20.07 o 
   0  37   3      484.76      506.57     27.53 o 
   1  37   3       17.21       11.16     13.21 o 
   2  37   3       64.13       47.46     17.48 o 
  -1  38   3       15.56        7.69     18.43 o 
   0  38   3        0.07       43.79     15.55 o 
   1  38   3        1.31      -11.40     13.28 o 
   0  39   3      469.23      479.29     27.36 o 
  -6   0   4        1.41      -12.20     19.89 o 
  -4   0   4      267.85      211.76     24.07 o 
  -2   0   4     1665.78     1614.64     43.20 o 
   0   0   4    22253.39    22419.10    464.77 o 
   2   0   4      631.88      682.51     40.60 o 
   4   0   4        2.73        2.78     14.65 o 
   6   0   4       25.17        7.01     15.22 o 
  -6   1   4        6.84       -3.25     14.26 o 
  -5   1   4      862.85      876.42     61.72 o 
  -4   1   4       22.79        6.90      7.46 o 
  -3   1   4     1040.97     1067.90     32.89 o 
  -2   1   4      433.09      443.28     15.34 o 
  -1   1   4        1.86       31.04     10.12 o 
   0   1   4      179.14      755.11     41.26 o 
   1   1   4     3436.33     3323.06     75.68 o 
   2   1   4       34.74       56.36     13.85 o 
   3   1   4      857.64      807.42     27.49 o 
   4   1   4      117.19      108.34     14.45 o 
   5   1   4      501.90      491.04     21.30 o 
   6   1   4       40.44       30.11     12.12 o 
  -6   2   4       37.31       26.36     17.81 o 
  -5   2   4       19.25       55.28     18.16 o 
  -4   2   4        1.96        4.53      8.98 o 
  -3   2   4      131.65      171.47     11.22 o 
  -2   2   4        2.35       24.26      6.41 o 
  -1   2   4      555.84      688.47     28.13 o 
   0   2   4     2231.24     2055.93     51.86 o 
   1   2   4      569.15      656.30     27.77 o 
   2   2   4        9.06       24.72     12.17 o 
   3   2   4      140.66      178.27     17.28 o 
   4   2   4      149.02      149.66     15.88 o 
   5   2   4        6.32       45.63     11.41 o 
   6   2   4       33.54       52.82     14.97 o 
  -6   3   4       39.39       35.51     18.15 o 
  -5   3   4       85.60       61.35     18.41 o 
  -4   3   4       94.31       60.65     27.51 o 
  -3   3   4      814.58      837.13     24.35 o 
  -2   3   4      659.64      634.95     18.01 o 
  -1   3   4     6937.42     6924.06    121.86 o 
   0   3   4        0.00       54.78     20.26 o 
   1   3   4      168.90      161.03     17.64 o 
   2   3   4     1085.50     1084.41     30.02 o 
   3   3   4     1333.11     1299.46     35.11 o 
   4   3   4      335.11      313.65     18.56 o 
   5   3   4      477.67      452.12     20.67 o 
   6   3   4      143.79      153.54     19.95 o 
  -6   4   4       86.04       81.21     22.43 o 
  -5   4   4       49.79       37.34     15.84 o 
  -4   4   4      416.79      471.79     22.24 o 
  -3   4   4      282.46      288.15     16.73 o 
  -2   4   4      478.35      435.13     14.84 o 
  -1   4   4     1738.21     1848.90     48.50 o 
   0   4   4     1481.52     1368.95     53.29 o 
   1   4   4      341.19      373.55     21.18 o 
   2   4   4      576.54      569.73     21.76 o 
   3   4   4      663.93      682.17     25.47 o 
   4   4   4      309.28      340.00     20.44 o 
   5   4   4       67.60       65.54     12.86 o 
   6   4   4      189.61      209.74     21.82 o 
  -6   5   4      179.47      185.00     32.62 o 
  -5   5   4       37.41       19.55     15.06 o 
  -4   5   4      458.45      478.55     22.65 o 
  -3   5   4      622.99      587.37     28.20 o 
  -2   5   4      377.78      379.80     13.71 o 
  -1   5   4      744.64      750.82     28.96 o 
   0   5   4        9.73       36.38      9.75 o 
   1   5   4     3045.42     2949.03     52.86 o 
   2   5   4      766.82      681.84     23.63 o 
   3   5   4      317.38      285.79     17.75 o 
   4   5   4       32.56      115.90     16.82 o 
   5   5   4        1.34       15.91     10.39 o 
   6   5   4       36.50       63.10     15.82 o 
  -6   6   4      453.59      363.17    129.04 o 
  -5   6   4      128.51      114.82     28.28 o 
  -4   6   4     1436.94     1399.72     39.43 o 
  -3   6   4       46.35       83.95     15.44 o 
  -2   6   4      228.15      243.75     11.12 o 
  -1   6   4        0.55       21.94      8.74 o 
   0   6   4      138.45      127.67     16.02 o 
   1   6   4      531.59      600.53     30.40 o 
   2   6   4      111.66      176.46     15.48 o 
   3   6   4      194.92      244.99     18.23 o 
   4   6   4     1834.03     1780.29     44.25 o 
   5   6   4      294.27      277.04     23.53 o 
   6   6   4      273.75      258.92     34.30 o 
  -6   7   4       24.77       43.96     19.09 o 
  -5   7   4      142.46       82.23     30.12 o 
  -4   7   4        1.05       93.56     13.84 o 
  -3   7   4      481.80      431.38     24.92 o 
  -2   7   4      259.63      232.40     11.31 o 
  -1   7   4      885.35      808.70     23.02 o 
   0   7   4      110.32      109.67     11.36 o 
   1   7   4     2981.76     3003.09     88.00 o 
   2   7   4       71.13      117.04     13.46 o 
   3   7   4      189.70      186.93     17.33 o 
   4   7   4       13.79      158.23     22.60 o 
   5   7   4       61.58       62.17     15.39 o 
   6   7   4       57.32       81.31     21.38 o 
  -6   8   4      111.95      114.77     45.68 o 
  -5   8   4        4.52       18.34     15.83 o 
  -4   8   4     1000.15      969.95     33.06 o 
  -3   8   4      317.08      311.31     16.73 o 
  -2   8   4      801.52      816.88     20.64 o 
  -1   8   4       53.71      103.95     14.22 o 
   0   8   4       46.55       47.35      8.70 o 
   1   8   4       58.06      108.20     11.89 o 
   2   8   4     1245.74     1264.64     31.78 o 
   3   8   4      184.23      282.91     20.58 o 
   4   8   4     1841.54     1684.23     55.73 o 
   5   8   4       54.29       54.18     15.07 o 
   6   8   4      120.07      116.26     23.88 o 
  -6   9   4      110.99      164.76     43.75 o 
  -5   9   4        1.40        9.33     13.80 o 
  -4   9   4      218.66      353.61     20.56 o 
  -3   9   4       72.16       77.04     10.38 o 
  -2   9   4       50.02       90.95     10.20 o 
  -1   9   4     1003.61      915.54     24.74 o 
   0   9   4       29.73       18.86      7.51 o 
   1   9   4      249.48      207.85     12.91 o 
   2   9   4        5.03       65.41     11.02 o 
   3   9   4      678.87      648.74     53.94 o 
   4   9   4       11.65      153.04     23.34 o 
   5   9   4       15.92       12.07     15.56 o 
   6   9   4       31.36       69.22     21.01 o 
  -6  10   4      309.05      328.04     48.46 o 
  -5  10   4       73.95       86.07     16.43 o 
  -4  10   4     1723.94     1630.90     44.23 o 
  -3  10   4      616.24      613.92     20.41 o 
  -2  10   4     1452.86     1491.22     31.43 o 
  -1  10   4      360.49      375.29     15.70 o 
   0  10   4      143.51      145.96     15.15 o 
   1  10   4      405.92      382.44     16.21 o 
   2  10   4     1498.21     1582.30     48.71 o 
   3  10   4      584.97      603.92     31.78 o 
   4  10   4     1400.43     1231.44     47.98 o 
   5  10   4      243.13      287.06     30.78 o 
   6  10   4      441.39      410.49     31.82 o 
  -6  11   4       84.70      133.65     39.25 o 
  -5  11   4      148.24      180.46     34.34 o 
  -4  11   4       57.66       97.52     15.04 o 
  -3  11   4      307.39      324.18     15.40 o 
  -2  11   4       40.58       70.47     11.07 o 
  -1  11   4      212.15      166.78     11.66 o 
   0  11   4       23.78       27.13      7.40 o 
   1  11   4       62.13       69.39     10.07 o 
   2  11   4       15.63       73.04     15.32 o 
   3  11   4      218.63      238.26     39.41 o 
   4  11   4      157.19      230.87     27.45 o 
   5  11   4       75.29      100.10     22.16 o 
   6  11   4      184.50      194.55     28.26 o 
  -6  12   4      229.16      307.89     77.80 o 
  -5  12   4      106.34      148.30     20.42 o 
  -4  12   4      226.77      222.74     21.14 o 
  -3  12   4      407.63      405.09     17.20 o 
  -2  12   4      223.16      214.41     13.33 o 
  -1  12   4       70.49       67.83      9.61 o 
   0  12   4      215.93      178.66     14.48 o 
   1  12   4      184.33      226.54     21.87 o 
   2  12   4      678.22      653.93     30.98 o 
   3  12   4      302.39      330.17     30.08 o 
   4  12   4      276.72      313.72     68.59 o 
   5  12   4      164.18      243.79     30.20 o 
   6  12   4      132.00      166.90     30.78 o 
  -6  13   4       70.12       77.91     23.26 o 
  -5  13   4      528.82      548.96     37.25 o 
  -4  13   4      136.23      101.51     16.21 o 
  -3  13   4      685.63      647.12     25.01 o 
  -2  13   4       41.61       60.23      9.23 o 
  -1  13   4        1.37        9.76      5.49 o 
   0  13   4      236.49      184.88     11.58 o 
   1  13   4       55.61       65.05     13.97 o 
   2  13   4       39.36       54.72     15.16 o 
   3  13   4      563.68      598.62     32.29 o 
   4  13   4      131.00      113.36     25.42 o 
   5  13   4      795.42      763.55     43.79 o 
   6  13   4       86.30      103.20     26.52 o 
  -6  14   4      123.38       83.72     24.89 o 
  -5  14   4       38.37      108.67     19.30 o 
  -4  14   4        7.65        5.03      8.02 o 
  -3  14   4      234.51      267.67     15.45 o 
  -2  14   4      817.54      796.92     27.59 o 
  -1  14   4      460.08      443.90     14.08 o 
   0  14   4      994.10      911.37     33.30 o 
   1  14   4       59.32       76.43     14.97 o 
   2  14   4      429.97      423.53     25.88 o 
   3  14   4      551.09      492.85     29.93 o 
   4  14   4       19.72      -10.36     14.76 o 
   5  14   4        4.47      104.96     23.36 o 
   6  14   4      112.66       94.94     24.77 o 
  -6  15   4        0.53       10.52     18.45 o 
  -5  15   4     1001.10      959.96     38.96 o 
  -4  15   4       88.79       75.32     12.74 o 
  -3  15   4      278.73      282.06     15.51 o 
  -2  15   4       59.13       81.21     14.24 o 
  -1  15   4       21.22       29.29      6.70 o 
   0  15   4      144.88      197.05     20.63 o 
   1  15   4      278.14      227.25     26.48 o 
   2  15   4        8.16       43.54     14.49 o 
   3  15   4      608.58      586.29     32.61 o 
   4  15   4       54.82       23.84     17.04 o 
   5  15   4      982.48      866.65     44.29 o 
   6  15   4        0.73       12.99     18.56 o 
  -5  16   4        7.20      117.52     18.79 o 
  -4  16   4        2.79        4.00      8.64 o 
  -3  16   4       20.39       28.81      9.10 o 
  -2  16   4      551.78      526.86     30.72 o 
  -1  16   4      105.00       99.96     14.02 o 
   0  16   4     2659.47     2735.36     64.52 o 
   1  16   4      168.17      160.30     19.88 o 
   2  16   4     1243.52     1253.80     44.85 o 
   3  16   4       18.25       23.67     15.51 o 
   4  16   4        0.89       -6.30     14.53 o 
   5  16   4        1.82      100.45     24.05 o 
  -5  17   4     1093.90     1028.61     39.06 o 
  -4  17   4        2.64       -6.19      8.47 o 
  -3  17   4       92.78      151.27     14.72 o 
  -2  17   4      339.90      380.19     20.28 o 
  -1  17   4        2.07        4.90      7.30 o 
   0  17   4       16.35       44.02     20.05 o 
   1  17   4       14.67       23.90     12.86 o 
   2  17   4       43.93       93.93     25.58 o 
   3  17   4      428.48      399.28     28.20 o 
   4  17   4       31.21       33.45     19.52 o 
   5  17   4      579.45      579.73     37.88 o 
  -5  18   4       39.34      144.47     20.62 o 
  -4  18   4        0.99       -2.78      8.40 o 
  -3  18   4      260.66      242.40     16.95 o 
  -2  18   4      584.86      529.17     26.72 o 
  -1  18   4      362.04      337.12     15.74 o 
   0  18   4       92.81       91.65     13.32 o 
   1  18   4      362.26      346.21     24.68 o 
   2  18   4      131.25      113.82     20.05 o 
   3  18   4      225.69      225.12     26.76 o 
   4  18   4        8.67       -4.87     14.63 o 
   5  18   4       27.55       78.37     22.18 o 
  -5  19   4      312.86      403.02     31.16 o 
  -4  19   4       72.40       81.53     13.58 o 
  -3  19   4      474.84      526.63     24.98 o 
  -2  19   4        3.54        4.46      9.75 o 
  -1  19   4      911.74      957.88     42.43 o 
   0  19   4       31.42       29.40     10.42 o 
   1  19   4      255.28      255.36     22.36 o 
   2  19   4      365.64      343.64     25.74 o 
   3  19   4      151.10      275.14     29.06 o 
   4  19   4       13.51       11.87     17.53 o 
   5  19   4      548.10      458.89     35.85 o 
  -5  20   4        1.12       -8.04     12.88 o 
  -4  20   4      626.32      651.88     34.08 o 
  -3  20   4      821.39      807.84     31.39 o 
  -2  20   4      135.26      114.44     16.17 o 
  -1  20   4      498.38      481.29     18.90 o 
   0  20   4       18.77        0.52      8.52 o 
   1  20   4      380.29      389.22     25.66 o 
   2  20   4      493.79      478.61     29.59 o 
   3  20   4      788.40      797.70     39.60 o 
   4  20   4      376.71      395.84     57.71 o 
   5  20   4       34.14       10.97     18.24 o 
  -5  21   4        0.90       -5.50     12.60 o 
  -4  21   4      163.02      189.51     21.27 o 
  -3  21   4      111.36      171.95     19.09 o 
  -2  21   4      133.32      174.82     18.99 o 
  -1  21   4      961.45      880.73     25.72 o 
   0  21   4        1.23        0.75      9.23 o 
   1  21   4      895.95      884.01     37.41 o 
   2  21   4        2.39       39.44     16.37 o 
   3  21   4        3.89       28.64     15.94 o 
   4  21   4       52.01       88.01     22.55 o 
   5  21   4      112.71      129.31     31.84 o 
  -5  22   4       34.20       29.69     19.97 o 
  -4  22   4      294.52      370.14     23.54 o 
  -3  22   4        9.63        8.50     11.17 o 
  -2  22   4       56.91       56.44     13.91 o 
  -1  22   4       49.16       84.83     12.17 o 
   0  22   4      196.75      182.34     21.35 o 
   1  22   4      146.32      200.64     23.05 o 
   2  22   4       40.24       37.05     16.99 o 
   3  22   4       12.42       32.81     17.93 o 
   4  22   4      364.67      369.74     33.07 o 
   5  22   4       92.26      110.50     44.49 o 
  -5  23   4       41.01       74.14     22.42 o 
  -4  23   4       41.63       70.17     15.64 o 
  -3  23   4       65.70       86.73     16.19 o 
  -2  23   4       69.05       84.81     15.18 o 
  -1  23   4      965.45      917.69     39.27 o 
   0  23   4       81.17       97.30     14.88 o 
   1  23   4     1557.21     1415.24     48.33 o 
   2  23   4      310.77      342.59     31.33 o 
   3  23   4      195.20      247.33     29.47 o 
   4  23   4       15.97       38.13     19.40 o 
   5  23   4       20.97       13.10     19.31 o 
  -5  24   4        4.12       -9.88     15.75 o 
  -4  24   4      246.38      298.53     26.59 o 
  -3  24   4       32.83       38.62     14.07 o 
  -2  24   4      464.93      398.24     23.17 o 
  -1  24   4       71.80      112.43     17.08 o 
   0  24   4       90.12       88.83     16.13 o 
   1  24   4       29.33       80.87     18.27 o 
   2  24   4      120.39      114.44     22.17 o 
   3  24   4       88.70      109.06     23.46 o 
   4  24   4      501.42      496.01     35.28 o 
  -4  25   4        8.91       31.86     14.50 o 
  -3  25   4      135.87      158.24     20.69 o 
  -2  25   4      360.97      340.30     22.12 o 
  -1  25   4      793.99      750.93     31.10 o 
   0  25   4      137.37      163.57     16.43 o 
   1  25   4      204.40      261.67     35.48 o 
   2  25   4       87.92       97.43     20.78 o 
   3  25   4      177.39      187.96     27.51 o 
   4  25   4        0.76       25.48     19.29 o 
  -4  26   4      262.38      307.00     31.44 o 
  -3  26   4      206.82      226.86     23.73 o 
  -2  26   4      224.88      301.04     30.31 o 
  -1  26   4       65.77      113.80     17.22 o 
   0  26   4      240.89      284.05     20.56 o 
   1  26   4      375.59      365.21     28.57 o 
   2  26   4      472.36      441.61     30.43 o 
   3  26   4       12.67        2.42     17.50 o 
   4  26   4       94.04      104.86     26.37 o 
  -4  27   4       32.84       21.23     18.11 o 
  -3  27   4      123.89      136.27     20.68 o 
  -2  27   4      350.57      392.04     25.14 o 
  -1  27   4        4.86       19.35     11.97 o 
   0  27   4        0.08        8.81     10.27 o 
   1  27   4        5.64       29.30     12.50 o 
   2  27   4      267.66      341.92     32.65 o 
   3  27   4        4.12       -2.29     15.07 o 
   4  27   4       38.76       55.07     21.33 o 
  -4  28   4        1.91        1.33     13.45 o 
  -3  28   4       12.10       15.00     13.61 o 
  -2  28   4      169.02      180.65     26.10 o 
  -1  28   4       23.10       11.28     12.74 o 
   0  28   4      275.67      338.81     22.50 o 
   1  28   4       57.79       78.67     16.37 o 
   2  28   4       69.31       65.44     28.36 o 
   3  28   4       12.56        6.00     20.26 o 
   4  28   4       10.21        5.18     19.13 o 
  -4  29   4        3.83        6.87     14.37 o 
  -3  29   4      114.55      106.27     18.92 o 
  -2  29   4       14.42       14.81     12.65 o 
  -1  29   4       59.64       46.06     14.66 o 
   0  29   4       90.79      130.98     16.20 o 
   1  29   4      212.18      216.35     22.69 o 
   2  29   4        6.64        6.34     16.26 o 
   3  29   4      252.40      286.06     33.97 o 
   4  29   4        2.46      -10.31     17.13 o 
  -3  30   4       20.49        1.86     12.82 o 
  -2  30   4      183.94      192.87     23.00 o 
  -1  30   4      170.30      157.94     20.89 o 
   0  30   4      947.86      991.31     40.64 o 
   1  30   4        1.73        6.51     12.57 o 
   2  30   4      227.41      288.33     32.74 o 
   3  30   4       44.33       50.99     20.68 o 
  -3  31   4       29.77       18.81     14.84 o 
  -2  31   4        1.12        6.79     12.81 o 
  -1  31   4        1.79        6.28     13.37 o 
   0  31   4       60.64      122.48     16.30 o 
   1  31   4        0.95      -10.81     11.77 o 
   2  31   4       26.70       18.31     17.12 o 
   3  31   4       89.43       71.86     23.16 o 
  -3  32   4        2.04      -12.00     16.52 o 
  -2  32   4       80.58       87.66     18.35 o 
  -1  32   4        8.62        4.61     13.56 o 
   0  32   4      533.56      489.28     23.35 o 
   1  32   4        6.36        5.97     12.07 o 
   2  32   4       59.32       61.31     37.82 o 
   3  32   4       83.26       40.65     25.33 o 
  -2  33   4       17.01        6.29     15.16 o 
  -1  33   4       36.53       23.99     15.42 o 
   0  33   4        9.18       54.67     13.36 o 
   1  33   4      121.97      122.81     17.72 o 
   2  33   4       34.95        7.06     19.23 o 
  -2  34   4       49.29       50.03     17.93 o 
  -1  34   4       52.32       32.35     20.44 o 
   0  34   4      221.41      236.80     22.27 o 
   1  34   4       29.95       40.47     14.50 o 
   2  34   4      120.30      135.23     26.69 o 
  -2  35   4       58.61       46.39     17.50 o 
  -1  35   4       67.10       69.97     18.71 o 
   0  35   4        9.08        5.03     14.69 o 
   1  35   4       27.37       26.65     14.83 o 
  -1  36   4        7.19       -1.73     14.28 o 
   0  36   4       14.58        5.95     15.91 o 
   1  36   4       18.90       24.06     14.51 o 
  -5   0   5      139.71       76.86     29.30 o 
  -3   0   5      791.14      706.45     30.72 o 
  -1   0   5     6426.27     6016.94    163.55 o 
   1   0   5     7015.33     6425.23    171.81 o 
   3   0   5      984.01      956.72     54.43 o 
   5   0   5       14.97       21.52     17.31 o 
  -6   1   5       47.10       14.86     18.24 o 
  -5   1   5       23.29       14.91     14.60 o 
  -4   1   5      708.13      660.01     42.69 o 
  -3   1   5      119.40      159.73     16.31 o 
  -2   1   5        9.87        8.90      6.60 o 
  -1   1   5      262.28      563.09     44.04 o 
   0   1   5       35.87       10.52     10.23 o 
   2   1   5      197.56      257.55     23.51 o 
   3   1   5      185.01      221.41     20.64 o 
   4   1   5      293.93      322.31     20.06 o 
   5   1   5        0.01        0.87     11.39 o 
  -6   2   5       17.40        4.53     18.50 o 
  -5   2   5       28.26       15.60     15.28 o 
  -4   2   5       72.63       95.79     36.47 o 
  -3   2   5      653.11      596.93     35.89 o 
  -2   2   5       76.21      130.52     12.20 o 
  -1   2   5     1745.63     1579.40     48.57 o 
   0   2   5       10.72        7.74      9.60 o 
   1   2   5      436.65      462.39     26.14 o 
   2   2   5      120.42      125.91     20.39 o 
   3   2   5      124.25      177.13     18.95 o 
   4   2   5      277.23      311.83     21.56 o 
   5   2   5       26.82       11.08     13.94 o 
  -6   3   5       52.87       39.58     19.40 o 
  -5   3   5        6.25       19.36     15.91 o 
  -4   3   5       58.59       74.98     19.25 o 
  -3   3   5      830.16      820.53     28.97 o 
  -2   3   5     1206.30     1115.19     27.06 o 
  -1   3   5      321.31      391.58     23.52 o 
   0   3   5      518.05      433.87     26.36 o 
   1   3   5     1035.50     1007.68     38.11 o 
   2   3   5       20.05       20.24     10.73 o 
   3   3   5     1126.51     1017.70     33.31 o 
   4   3   5      741.37      797.37     27.34 o 
   5   3   5       28.77       40.03     15.01 o 
  -5   4   5      121.94       48.61     17.39 o 
  -4   4   5      302.54      274.53     44.53 o 
  -3   4   5      458.06      516.74     23.43 o 
  -2   4   5      186.82      230.61     18.83 o 
  -1   4   5      512.45      522.58     27.27 o 
   0   4   5        1.07       48.61     11.82 o 
   1   4   5     1185.93     1114.06     39.97 o 
   2   4   5       18.11       44.51     12.14 o 
   3   4   5      406.70      430.35     22.89 o 
   4   4   5      245.11      328.41     32.47 o 
   5   4   5       89.30      115.53     20.06 o 
  -5   5   5        8.55       57.66     18.63 o 
  -4   5   5      142.55      161.38     19.26 o 
  -3   5   5      779.47      767.87     28.72 o 
  -2   5   5      463.14      401.31     19.96 o 
  -1   5   5      416.43      354.12     22.45 o 
   0   5   5     2309.82     1891.33    157.20 o 
   1   5   5      633.50      577.21     23.38 o 
   2   5   5      317.58      306.35     19.04 o 
   3   5   5      615.91      602.36     26.28 o 
   4   5   5        8.80       25.76     17.64 o 
   5   5   5      175.32      201.86     23.21 o 
  -5   6   5      480.52      267.83     46.66 o 
  -4   6   5        3.21        4.83     10.42 o 
  -3   6   5      504.74      588.36     25.04 o 
  -2   6   5      281.17      238.79     15.83 o 
  -1   6   5        9.60       20.25     11.04 o 
   0   6   5        1.05      153.56     25.21 o 
   1   6   5        2.02       22.76     10.24 o 
   2   6   5       26.53       67.03     13.15 o 
   3   6   5      413.05      438.80     29.66 o 
   4   6   5       12.88       -6.33     18.42 o 
   5   6   5      480.72      495.30     27.92 o 
  -5   7   5       12.37       71.68     15.17 o 
  -4   7   5       13.01       30.83     11.90 o 
  -3   7   5      305.43      292.10     18.39 o 
  -2   7   5      143.83      228.63     17.37 o 
  -1   7   5        0.40       -0.72      7.39 o 
   0   7   5     4421.75     4267.85     88.62 o 
   1   7   5       99.95      113.68     15.03 o 
   2   7   5     1219.57     1192.79     48.50 o 
   3   7   5      142.92      264.96     53.90 o 
   4   7   5       46.10       53.87     19.03 o 
   5   7   5       68.93      143.02     20.45 o 
  -5   8   5      270.45      270.34     98.84 o 
  -4   8   5       17.17       22.26     11.67 o 
  -3   8   5      101.62      132.30     16.17 o 
  -2   8   5      209.72      242.02     24.83 o 
  -1   8   5        3.55        5.77      7.70 o 
   0   8   5        3.71      199.24     27.01 o 
   1   8   5        5.06        2.58      8.86 o 
   2   8   5      401.56      434.53     28.16 o 
   3   8   5      572.64      548.75     32.93 o 
   4   8   5       21.13       33.31     17.59 o 
   5   8   5      366.63      346.21     27.99 o 
  -5   9   5       11.99      105.08     23.36 o 
  -4   9   5       13.97       18.47     11.08 o 
  -3   9   5        0.02        9.47     10.05 o 
  -2   9   5      957.51      894.22     30.49 o 
  -1   9   5       42.75       27.38      9.23 o 
   0   9   5     1939.52     1730.92     39.19 o 
   1   9   5      100.20      119.45     19.80 o 
   2   9   5      360.46      402.21     27.70 o 
   3   9   5       39.73      120.96     22.05 o 
   4   9   5      306.78      360.80     36.22 o 
   5   9   5       30.50       79.63     22.39 o 
  -5  10   5      674.16      642.06     36.66 o 
  -4  10   5      137.07      101.72     29.36 o 
  -3  10   5      265.07      272.16     18.23 o 
  -2  10   5      314.92      372.12     19.80 o 
  -1  10   5        2.25       16.61      8.70 o 
   0  10   5      107.19      160.87     19.59 o 
   1  10   5      147.92      230.88     68.31 o 
   2  10   5      421.37      414.54     27.80 o 
   3  10   5      284.91      341.69     30.78 o 
   4  10   5       26.67       23.27     17.20 o 
   5  10   5      549.58      552.61     36.74 o 
  -5  11   5       32.76       48.24     18.33 o 
  -4  11   5      444.87      417.30     56.56 o 
  -3  11   5       35.69       25.97     11.27 o 
  -2  11   5      227.70      276.08     17.72 o 
  -1  11   5      478.51      440.11     23.01 o 
   0  11   5      581.18      530.57     33.11 o 
   1  11   5      367.94      373.12     26.19 o 
   2  11   5      582.48      555.99     48.21 o 
   3  11   5       76.35      146.47     24.13 o 
   4  11   5      224.06      267.40     31.73 o 
   5  11   5       37.76       65.57     22.03 o 
  -5  12   5       68.83       76.36     25.59 o 
  -4  12   5       26.13       96.64     17.59 o 
  -3  12   5       89.84       77.39     14.94 o 
  -2  12   5      178.09      194.21     18.28 o 
  -1  12   5        5.07       35.50     11.98 o 
   0  12   5       10.07        4.99     11.22 o 
   1  12   5        3.09       20.08     12.26 o 
   2  12   5      213.70      256.94     39.21 o 
   3  12   5      112.26      114.81     21.99 o 
   4  12   5       16.07       70.67     20.00 o 
   5  12   5      155.14      174.55     28.91 o 
  -5  13   5       50.49       43.10     15.51 o 
  -4  13   5      757.46      726.28     38.06 o 
  -3  13   5       64.61       51.34     12.66 o 
  -2  13   5      597.04      553.25     24.37 o 
  -1  13   5      496.92      473.79     29.47 o 
   0  13   5       52.59       50.01     14.72 o 
   1  13   5      421.79      423.28     26.98 o 
   2  13   5      469.66      490.19     29.89 o 
   3  13   5      163.98      159.21     24.86 o 
   4  13   5     1070.58     1024.10     56.48 o 
   5  13   5        5.37        3.67     18.21 o 
  -5  14   5       72.28      105.15     19.93 o 
  -4  14   5       15.15       63.02     18.30 o 
  -3  14   5       52.18       60.17     11.42 o 
  -2  14   5      259.15      268.45     35.28 o 
  -1  14   5      327.28      340.62     18.58 o 
   0  14   5        0.16       -8.37      9.11 o 
   1  14   5      448.85      459.55     27.55 o 
   2  14   5      126.69      207.74     25.41 o 
   3  14   5      143.05      159.17     25.19 o 
   4  14   5      138.53      226.14     29.80 o 
   5  14   5       25.51        4.40     18.86 o 
  -5  15   5        9.91        6.47     13.10 o 
  -4  15   5      677.05      623.18     39.62 o 
  -3  15   5       82.28       79.47     12.39 o 
  -2  15   5      134.33      151.11     49.85 o 
  -1  15   5       44.24      111.94     14.42 o 
   0  15   5      151.58      140.72     19.55 o 
   1  15   5       98.49      165.88     32.13 o 
   2  15   5      534.22      520.37     31.22 o 
   3  15   5       40.97       47.07     18.64 o 
   4  15   5      986.70      897.89     64.26 o 
   5  15   5       16.10       47.80     21.37 o 
  -5  16   5       17.77        8.36     14.09 o 
  -4  16   5        0.12       46.79     18.49 o 
  -3  16   5      268.89      300.51     22.57 o 
  -2  16   5       75.39      102.49     20.32 o 
  -1  16   5     1455.74     1336.03     60.49 o 
   0  16   5        0.71       19.29     12.83 o 
   1  16   5     1001.15     1014.74     40.60 o 
   2  16   5       94.91      139.37     21.56 o 
   3  16   5      380.78      362.68     30.43 o 
   4  16   5       16.55       72.26     22.71 o 
   5  16   5      120.11      135.34     36.92 o 
  -5  17   5       59.64       68.90     17.76 o 
  -4  17   5      359.23      365.81     29.71 o 
  -3  17   5      129.41      139.59     21.96 o 
  -2  17   5        1.99       21.98     11.70 o 
  -1  17   5        0.02       65.38     12.34 o 
   0  17   5      458.72      365.30     23.87 o 
   1  17   5        0.87       30.31     13.46 o 
   2  17   5      234.78      279.31     25.61 o 
   3  17   5        0.11       15.95     15.74 o 
   4  17   5      340.55      364.04     36.35 o 
   5  17   5        2.01       -4.43     17.25 o 
  -5  18   5       57.84       69.84     22.19 o 
  -4  18   5       88.56      106.73     23.04 o 
  -3  18   5      219.12      263.48     23.28 o 
  -2  18   5      363.11      425.66     23.54 o 
  -1  18   5      475.85      468.39     30.64 o 
   0  18   5       79.62       75.98     17.03 o 
   1  18   5      419.45      369.45     27.54 o 
   2  18   5      136.04      181.51     24.76 o 
   3  18   5      207.43      246.14     29.53 o 
   4  18   5       71.03       88.29     23.70 o 
   5  18   5       94.61       84.56     40.19 o 
  -4  19   5       51.87       74.09     21.19 o 
  -3  19   5        2.41       35.75     13.39 o 
  -2  19   5      705.26      685.37     39.30 o 
  -1  19   5       96.95      110.52     21.21 o 
   0  19   5        4.30       15.71     12.35 o 
   1  19   5       83.25      110.86     20.25 o 
   2  19   5       40.45       72.11     18.66 o 
   3  19   5      213.37      200.91     27.87 o 
   4  19   5      183.47      193.35     29.07 o 
  -4  20   5      244.67      235.25     31.49 o 
  -3  20   5      433.10      412.56     24.40 o 
  -2  20   5      356.52      376.12     22.87 o 
  -1  20   5      125.68      136.04     23.67 o 
   0  20   5       45.32       57.83     16.95 o 
   1  20   5      467.48      411.23     27.39 o 
   2  20   5      625.05      531.09     39.74 o 
   3  20   5      377.31      418.87     33.80 o 
   4  20   5      139.63      147.33     28.32 o 
  -4  21   5       13.90       28.58     18.00 o 
  -3  21   5       99.19      131.47     18.83 o 
  -2  21   5       63.29       81.93     16.03 o 
  -1  21   5      146.65      139.33     23.78 o 
   0  21   5      476.45      474.45     28.77 o 
   1  21   5       73.69       91.07     19.34 o 
   2  21   5      206.18      238.84     28.34 o 
   3  21   5       22.48       57.56     20.24 o 
   4  21   5       36.22       11.69     28.73 o 
  -4  22   5       21.36       33.07     14.76 o 
  -3  22   5       39.26       57.30     16.21 o 
  -2  22   5       10.39       21.60     12.85 o 
  -1  22   5       51.72       58.37     14.85 o 
   0  22   5       56.35      107.69     20.83 o 
   1  22   5       13.53       24.65     15.22 o 
   2  22   5       30.71       46.08     18.56 o 
   3  22   5      204.05      241.60     30.68 o 
   4  22   5        2.98      -11.29     17.54 o 
  -4  23   5        8.97       -3.45     12.66 o 
  -3  23   5       20.04       25.65     14.07 o 
  -2  23   5      263.92      257.14     30.76 o 
  -1  23   5       41.78       40.17     14.07 o 
   0  23   5     1179.55     1184.18     85.46 o 
   1  23   5        0.13        0.82     13.72 o 
   2  23   5      465.95      508.08     33.05 o 
   3  23   5      141.87      159.93     26.56 o 
   4  23   5       77.00       82.51     24.62 o 
  -4  24   5        6.51       -3.20     14.49 o 
  -3  24   5       65.99       87.18     17.66 o 
  -2  24   5       13.77       23.74     13.47 o 
  -1  24   5      106.01      104.19     18.04 o 
   0  24   5       26.35      112.04     20.52 o 
   1  24   5       48.34       17.59     16.41 o 
   2  24   5      120.19      116.89     33.19 o 
   3  24   5       94.90      109.29     24.90 o 
   4  24   5        6.29       13.83     19.45 o 
  -4  25   5        3.00      -11.55     13.19 o 
  -3  25   5      217.27      247.14     41.81 o 
  -2  25   5      253.63      253.45     25.14 o 
  -1  25   5        3.40       14.07     12.70 o 
   0  25   5      638.30      714.76     46.86 o 
   1  25   5       98.37       87.77     20.22 o 
   2  25   5      218.59      228.16     29.12 o 
   3  25   5        3.74       -3.55     15.46 o 
  -3  26   5       70.51       96.85     18.37 o 
  -2  26   5      111.25      181.39     24.44 o 
  -1  26   5      133.95      198.51     23.52 o 
   0  26   5       39.96       56.48     15.47 o 
   1  26   5      435.96      410.98     29.35 o 
   2  26   5        2.57       -6.68     16.81 o 
   3  26   5        2.91       -5.12     16.66 o 
  -3  27   5       91.66      114.92     20.16 o 
  -2  27   5      123.78      153.26     20.97 o 
  -1  27   5      102.04      136.35     20.70 o 
   0  27   5       52.95       97.91     17.50 o 
   1  27   5       41.23       50.93     18.60 o 
   2  27   5       16.79       27.75     18.69 o 
   3  27   5      152.03      102.13     25.07 o 
  -3  28   5        8.09        9.14     13.53 o 
  -2  28   5       22.37       46.76     16.03 o 
  -1  28   5      131.61      144.05     28.31 o 
   0  28   5       28.21       20.69     14.75 o 
   1  28   5       74.28       51.08     19.77 o 
   2  28   5        3.36       27.44     18.39 o 
   3  28   5        0.67       -9.22     16.38 o 
  -3  29   5        3.53      -10.15     13.83 o 
  -2  29   5      118.97      112.69     20.83 o 
  -1  29   5        0.43       31.28     14.31 o 
   0  29   5      137.80      146.69     21.16 o 
   1  29   5        5.64        7.41     15.97 o 
   2  29   5      318.40      326.42     37.82 o 
  -2  30   5        3.38       14.60     14.36 o 
  -1  30   5      341.82      414.35     30.42 o 
   0  30   5      104.96      115.83     27.48 o 
   1  30   5      116.34      197.47     28.19 o 
   2  30   5       32.43       61.83     22.05 o 
  -2  31   5       40.88       46.29     17.46 o 
  -1  31   5       25.25       42.12     19.51 o 
   0  31   5        0.38       16.33     15.37 o 
   1  31   5        0.07        0.78     25.21 o 
   2  31   5       43.59       25.00     19.40 o 
  -1  32   5       49.86       65.11     18.96 o 
   0  32   5        6.62        9.91     15.12 o 
   1  32   5      156.65      163.42     32.91 o 
  -1  33   5       31.30       36.84     16.90 o 
   0  33   5       15.54       10.60     15.05 o 
  -4   0   6       36.87       10.07     19.89 o 
  -2   0   6     1427.25     1330.88     70.31 o 
   0   0   6     4121.64     3399.12    113.70 o 
   2   0   6     1594.27     1593.23     75.55 o 
   4   0   6      219.69      198.83     40.85 o 
  -5   1   6      293.25      241.77     91.10 o 
  -4   1   6       14.31       13.47     16.09 o 
  -3   1   6      107.06      103.58     21.09 o 
  -2   1   6      105.16      172.60     25.50 o 
  -1   1   6      342.21      289.89     25.22 o 
   0   1   6       20.75      320.46     32.66 o 
   1   1   6       80.29       65.36     18.82 o 
   2   1   6       11.27       96.51     20.15 o 
   3   1   6      132.30      139.02     19.83 o 
   4   1   6       83.32       37.37     16.49 o 
   5   1   6      200.25      225.96     31.68 o 
  -5   2   6        6.75       33.98     39.13 o 
  -4   2   6       72.05       69.72     19.31 o 
  -3   2   6      181.73      205.06     25.89 o 
  -2   2   6      161.52      163.61     19.03 o 
  -1   2   6      153.95      217.91     36.47 o 
   0   2   6     1758.47     1385.22     63.77 o 
   1   2   6      211.34      279.55     59.14 o 
   2   2   6       79.05      117.81     21.69 o 
   3   2   6      295.33      325.59     32.01 o 
   4   2   6       12.13       17.33     14.93 o 
   5   2   6        0.55       30.24     19.35 o 
  -5   3   6       44.71       38.70     19.98 o 
  -4   3   6       50.47       40.36     23.62 o 
  -3   3   6      260.02      288.22     29.46 o 
  -2   3   6      278.48      264.35     19.58 o 
  -1   3   6      514.63      493.20     29.69 o 
   0   3   6       18.90      101.27     17.50 o 
   1   3   6      173.10      191.48     27.42 o 
   2   3   6      483.77      468.09     24.50 o 
   3   3   6      514.18      467.25     32.41 o 
   4   3   6      153.62      154.37     21.75 o 
   5   3   6      122.14      117.86     21.62 o 
  -5   4   6        5.39      -10.80     16.96 o 
  -4   4   6      357.61      335.58     31.75 o 
  -3   4   6      289.33      309.96     28.01 o 
  -2   4   6      113.26      146.18     17.23 o 
  -1   4   6      748.30      639.73     33.40 o 
   0   4   6      647.81      549.53     29.43 o 
   1   4   6      498.93      449.14     28.87 o 
   2   4   6      195.50      221.52     27.02 o 
   3   4   6      281.12      365.01     34.35 o 
   4   4   6      284.57      419.03     38.78 o 
   5   4   6       13.51        7.65     14.88 o 
  -5   5   6       23.27       14.00     17.59 o 
  -4   5   6      122.93      154.42     25.12 o 
  -3   5   6      269.23      275.50     21.28 o 
  -2   5   6       52.25       55.90     13.35 o 
  -1   5   6      318.81      314.81     24.80 o 
   0   5   6        0.17       -5.97     10.12 o 
   1   5   6      737.53      690.54     47.48 o 
   2   5   6      187.70      204.74     36.02 o 
   3   5   6      136.50      166.74     27.23 o 
   4   5   6        7.81       79.71     22.42 o 
   5   5   6       16.71       15.75     19.94 o 
  -5   6   6        6.00        5.57     15.71 o 
  -4   6   6      570.16      530.33     35.44 o 
  -3   6   6        3.48       32.76     12.34 o 
  -2   6   6      118.10      111.38     16.05 o 
  -1   6   6       18.32       93.98     20.83 o 
   0   6   6      116.39      115.50     14.78 o 
   1   6   6      342.55      434.75     53.66 o 
   2   6   6       88.33      128.50     22.91 o 
   3   6   6        1.98       13.72     16.89 o 
   4   6   6      709.05      730.05     41.92 o 
   5   6   6       43.92       24.82     16.45 o 
  -5   7   6        2.30       12.00     17.30 o 
  -4   7   6        3.82       80.94     36.43 o 
  -3   7   6      368.91      339.63     21.37 o 
  -2   7   6        4.87        2.14      9.67 o 
  -1   7   6      674.21      681.42     26.62 o 
   0   7   6       27.77       23.10     18.21 o 
   1   7   6     1363.49     1296.97     74.69 o 
   2   7   6        4.68       10.43     15.73 o 
   3   7   6      137.51      151.26     26.04 o 
   4   7   6        3.72      104.84     28.69 o 
   5   7   6        3.66        3.56     14.92 o 
  -5   8   6        0.34        7.61     15.91 o 
  -4   8   6      187.08      249.79     23.74 o 
  -3   8   6        0.03       43.09     12.47 o 
  -2   8   6       39.58       23.56     11.54 o 
  -1   8   6       62.95      179.89     17.49 o 
   0   8   6       88.01       74.58     16.95 o 
   1   8   6        5.73      100.63     19.97 o 
   2   8   6       87.64       94.53     22.14 o 
   3   8   6        2.57       20.36     17.71 o 
   4   8   6      570.03      561.40     41.58 o 
  -4   9   6      108.66      210.03     23.17 o 
  -3   9   6      203.67      214.22     22.21 o 
  -2   9   6        9.15       15.62     11.26 o 
  -1   9   6     1273.29     1205.81     48.05 o 
   0   9   6       13.64       18.70     14.35 o 
   1   9   6      506.84      491.84     32.17 o 
   2   9   6       24.15       32.71     17.65 o 
   3   9   6      473.70      435.86     32.55 o 
   4   9   6        0.38       57.26     22.03 o 
  -4  10   6      389.30      399.18     29.84 o 
  -3  10   6       84.45      111.21     17.35 o 
  -2  10   6       83.14      109.70     20.91 o 
  -1  10   6       20.44      145.83     19.65 o 
   0  10   6        1.35        3.34     12.24 o 
   1  10   6       57.50      132.89     27.22 o 
   2  10   6       79.27       79.18     25.70 o 
   3  10   6       63.42      135.96     25.83 o 
   4  10   6      258.98      286.49     34.56 o 
  -4  11   6       42.51       93.68     17.24 o 
  -3  11   6      419.28      417.65     24.25 o 
  -2  11   6      129.92      114.13     26.77 o 
  -1  11   6      510.74      503.97     28.38 o 
   0  11   6        0.01       -8.43     11.48 o 
   1  11   6      366.12      398.65     28.16 o 
   2  11   6      109.00      128.92     23.55 o 
   3  11   6      313.64      344.52     35.81 o 
   4  11   6       87.17       81.40     23.59 o 
  -4  12   6        0.77        5.68     12.87 o 
  -3  12   6      139.88      209.41     28.05 o 
  -2  12   6       33.29       54.52     39.50 o 
   0  12   6       27.63        9.65     12.41 o 
   1  12   6       24.23       55.05     16.70 o 
   2  12   6       38.57       45.88     20.01 o 
   3  12   6      126.49      184.39     27.85 o 
   4  12   6        1.97       16.45     20.21 o 
  -4  13   6       95.90       86.66     22.76 o 
  -3  13   6      391.72      383.24     29.66 o 
  -2  13   6       82.79      123.23     22.40 o 
  -1  13   6      179.74      247.28     37.65 o 
   0  13   6       38.34       47.14     15.78 o 
   1  13   6      224.85      246.08     27.65 o 
   2  13   6       54.74       78.18     20.31 o 
   3  13   6      339.96      378.84     38.10 o 
   4  13   6      130.89      142.30     27.87 o 
  -4  14   6       13.05        5.01     15.74 o 
  -3  14   6       64.43       60.19     19.82 o 
  -2  14   6      254.78      349.07     34.29 o 
  -1  14   6       70.09       67.13     32.95 o 
   0  14   6      487.72      496.59     29.47 o 
   1  14   6       19.29       16.88     14.79 o 
   2  14   6      139.61      169.13     25.35 o 
   3  14   6      191.41      196.28     29.72 o 
   4  14   6       23.39       37.15     22.13 o 
  -4  15   6       58.65       57.60     20.78 o 
  -3  15   6       92.58      116.05     34.62 o 
  -2  15   6        3.56       27.48     16.46 o 
  -1  15   6       33.97       27.31     15.00 o 
   0  15   6       14.35      134.97     47.23 o 
   1  15   6      198.92      220.05     26.37 o 
   2  15   6       27.13       69.59     19.17 o 
   3  15   6      212.66      238.53     31.92 o 
   4  15   6       72.33       29.02     21.73 o 
  -4  16   6        0.48      -15.46     15.54 o 
  -3  16   6        7.93        0.82     15.14 o 
  -2  16   6      328.60      371.68     54.19 o 
  -1  16   6       14.12       -1.72     12.42 o 
   0  16   6     1594.68     1496.97     51.44 o 
   1  16   6       10.84        4.94     13.90 o 
   2  16   6      570.05      527.36     36.63 o 
   3  16   6       23.04       19.65     17.87 o 
   4  16   6        0.56      -23.12     15.41 o 
  -4  17   6        0.04       -2.99     17.10 o 
  -3  17   6        2.32      -12.14     14.11 o 
  -2  17   6      149.98      200.33     36.30 o 
  -1  17   6        2.88        1.82     13.92 o 
   0  17   6        1.30      112.31     19.38 o 
   1  17   6        5.88        4.19     13.85 o 
   2  17   6       15.32       43.70     17.21 o 
   3  17   6       56.91       40.45     19.98 o 
   4  17   6        0.52      -26.30     17.53 o 
  -4  18   6       11.39       13.22     17.76 o 
  -3  18   6       84.33       58.54     20.09 o 
  -2  18   6      445.86      455.30     33.21 o 
  -1  18   6      171.62      197.56     35.03 o 
   0  18   6      522.62      544.75     31.66 o 
   1  18   6      178.76      176.24     24.68 o 
   2  18   6      268.20      252.53     29.23 o 
   3  18   6       90.93       53.70     32.58 o 
   4  18   6       15.37       10.75     17.81 o 
  -3  19   6       20.63       25.78     18.38 o 
  -2  19   6        3.17       29.56     17.87 o 
  -1  19   6      230.93      304.72     33.58 o 
   0  19   6        0.03       22.73     14.97 o 
   1  19   6       34.48       38.63     17.21 o 
   2  19   6      265.92      311.67     32.75 o 
   3  19   6        3.21       17.33     18.63 o 
  -3  20   6      160.01      174.77     28.78 o 
  -2  20   6      245.74      257.71     32.17 o 
  -1  20   6      160.15      207.78     54.92 o 
   0  20   6      183.12      262.99     89.10 o 
   1  20   6      108.02      113.05     22.00 o 
   2  20   6      503.17      517.29     34.15 o 
   3  20   6      207.67      214.59     30.55 o 
  -3  21   6        0.99       -0.66     16.42 o 
  -2  21   6      156.35      190.58     36.02 o 
  -1  21   6      129.04      139.06     25.66 o 
   0  21   6        0.82       -3.30     13.80 o 
   1  21   6      251.67      250.36     29.17 o 
   2  21   6       41.09       84.83     21.96 o 
   3  21   6       12.27       35.75     23.17 o 
  -3  22   6        6.64        9.86     18.50 o 
  -2  22   6       89.67      155.28     39.78 o 
  -1  22   6       14.33       26.84     18.43 o 
   0  22   6       14.01       10.17     14.86 o 
   1  22   6       10.03       68.33     19.58 o 
   2  22   6      167.47      204.86     29.09 o 
   3  22   6        3.85       -9.16     19.27 o 
  -3  23   6        1.32       -7.06     17.25 o 
  -2  23   6        8.22       32.31     19.24 o 
  -1  23   6      439.22      460.72     72.69 o 
   0  23   6       35.95       30.95     17.39 o 
   1  23   6      514.31      487.35     32.51 o 
   2  23   6       61.26       56.73     20.46 o 
   3  23   6        6.30      -19.60     15.53 o 
  -2  24   6      159.06      207.02     45.55 o 
  -1  24   6       53.84       99.29     23.67 o 
   0  24   6        7.36        2.13     24.15 o 
   1  24   6       49.60       72.60     20.35 o 
   2  24   6      105.42      123.47     24.41 o 
  -2  25   6       74.90       90.87     23.10 o 
  -1  25   6      225.36      265.31     34.92 o 
   0  25   6       77.05       76.53     32.33 o 
   1  25   6       94.76      129.11     23.89 o 
   2  25   6        3.33       -1.48     16.28 o 
  -2  26   6       64.10       80.55     22.98 o 
  -1  26   6       32.29       55.80     20.96 o 
   0  26   6       87.84      162.78     29.90 o 
   1  26   6       87.64       83.33     22.39 o 
   2  26   6      126.19       98.62     25.36 o 
  -1  27   6        7.48       15.95     19.59 o 
   0  27   6        0.05       11.09     18.73 o 
   1  27   6       14.10       25.30     17.94 o 
  -1  28   6       54.49       55.16     22.57 o 
   0  28   6       12.16       25.36     21.07 o 
   1  28   6       91.17      102.88     23.23 o 
   0  29   6        8.74       13.25     19.91 o 
  -3   0   7      331.55      279.29     47.23 o 
  -1   0   7      503.61      459.04     45.10 o 
   1   0   7      867.65      776.07     54.11 o 
   3   0   7      790.60      697.90     55.66 o 
  -4   1   7      513.86      472.57     35.10 o 
  -3   1   7       39.57       55.62     20.30 o 
  -2   1   7       16.95       17.36     16.61 o 
  -1   1   7       42.81       72.16     19.68 o 
   0   1   7       47.85       42.93     15.36 o 
   1   1   7        1.35       64.05     19.13 o 
   2   1   7      106.73      117.46     35.44 o 
   3   1   7       20.88       42.36     17.04 o 
   4   1   7      544.83      536.45     37.10 o 
  -4   2   7       79.92      133.73     25.83 o 
  -3   2   7      133.09      116.04     60.57 o 
  -2   2   7      112.18       88.12     47.60 o 
  -1   2   7      139.88      143.60     24.64 o 
   0   2   7        2.02        3.09     11.94 o 
   1   2   7       59.45       72.20     29.63 o 
   2   2   7      185.22      191.47     26.28 o 
   3   2   7       90.64      105.92     32.74 o 
   4   2   7       91.40      174.86     32.62 o 
  -4   3   7      136.98      170.51     40.68 o 
  -3   3   7       73.02       56.69     18.87 o 
  -2   3   7      197.63      201.60     26.97 o 
  -1   3   7       40.28       46.04     17.94 o 
   0   3   7       23.20       81.20     27.91 o 
   1   3   7       89.10      129.33     34.79 o 
   2   3   7       17.99       50.92     18.88 o 
   3   3   7      218.00      217.43     30.00 o 
   4   3   7      540.65      481.56     42.24 o 
  -4   4   7      169.21      221.74     32.18 o 
  -3   4   7      100.07      131.89     25.47 o 
  -2   4   7      269.17      274.54     35.61 o 
  -1   4   7       63.21       85.70     29.71 o 
   0   4   7       13.30       11.62     19.24 o 
   1   4   7      176.62      187.21     39.66 o 
   2   4   7      155.97      171.33     26.65 o 
   3   4   7      160.06      183.05     29.31 o 
  -3   5   7       26.99       82.34     21.00 o 
  -2   5   7       83.72       93.72     21.15 o 
   0   5   7      408.62      369.03     36.63 o 
   1   5   7        3.25       -0.14     14.29 o 
   2   5   7      156.30      172.91     27.32 o 
   3   5   7       14.85       37.19     34.87 o 
  -3   6   7      341.50      348.08     32.37 o 
  -2   6   7        0.21       12.98     12.81 o 
  -1   6   7        6.10        6.47     16.04 o 
   0   6   7       41.78      159.94     29.71 o 
   1   6   7        2.78       -0.79     14.65 o 
   2   6   7       69.79       83.26     22.13 o 
   3   6   7      390.39      440.98     37.08 o 
  -3   7   7        8.75       32.05     17.61 o 
  -2   7   7       63.94       94.03     22.27 o 
  -1   7   7       21.18       18.01     18.09 o 
   0   7   7     1223.07     1130.48     45.81 o 
   1   7   7       50.76       31.16     16.90 o 
   2   7   7      161.46      182.20     28.30 o 
   3   7   7       12.59      103.43     50.01 o 
  -3   8   7       59.56       84.23     31.02 o 
  -2   8   7        0.00       32.74     18.17 o 
  -1   8   7       32.54       44.69     20.63 o 
   0   8   7        0.11      155.64     22.46 o 
   1   8   7       39.89       35.37     17.97 o 
   2   8   7        0.44       12.93     16.58 o 
   3   8   7      260.18      213.76     31.16 o 
  -3   9   7       74.88      105.89     23.67 o 
  -2   9   7      207.20      238.50     31.22 o 
  -1   9   7       66.02       59.92     23.98 o 
   0   9   7      697.24      666.01     65.69 o 
   1   9   7      216.25      217.49     55.33 o 
   2   9   7      100.00      133.65     37.20 o 
   3   9   7        4.57        6.89     19.69 o 
  -3  10   7      121.83      189.09     28.36 o 
  -2  10   7        5.65       24.89     16.84 o 
  -1  10   7      156.67      179.75     34.38 o 
   0  10   7        0.88       86.96     18.62 o 
   1  10   7      225.63      304.63     32.16 o 
   2  10   7        9.57       21.67     18.50 o 
   3  10   7       51.29       65.91     24.95 o 
  -3  11   7       33.76       34.23     28.89 o 
  -2  11   7      178.03      264.69     39.29 o 
  -1  11   7      191.10      220.85     37.24 o 
   0  11   7      376.80      357.05     27.29 o 
   1  11   7      213.63      261.63     30.71 o 
   2  11   7      143.35      134.42     26.23 o 
   3  11   7       62.93       66.52     22.71 o 
  -3  12   7       29.09       25.49     19.39 o 
  -2  12   7       50.49       81.33     34.05 o 
  -1  12   7      146.37      167.85     24.87 o 
   0  12   7        7.44       61.25     23.62 o 
   1  12   7       84.21      132.63     23.72 o 
   2  12   7       28.33       46.70     19.44 o 
   3  12   7        2.11       13.42     20.55 o 
  -3  13   7       54.54       40.48     30.25 o 
  -2  13   7      334.03      376.30     37.53 o 
  -1  13   7      123.57      170.62     26.32 o 
   0  13   7       50.88       74.76     18.94 o 
   1  13   7      198.37      224.12     51.00 o 
   2  13   7      167.09      180.46     27.88 o 
   3  13   7       57.36       21.23     21.58 o 
  -3  14   7        3.35        1.20     17.52 o 
  -2  14   7       54.66       92.35     24.09 o 
  -1  14   7      486.25      361.82    103.01 o 
   0  14   7        0.58       -4.89     14.51 o 
   1  14   7      262.14      312.28     32.80 o 
   2  14   7       48.20       45.26     20.03 o 
   3  14   7        2.04      -12.88     15.85 o 
  -3  15   7        1.99       -0.02     17.27 o 
  -2  15   7      132.36      179.62     66.43 o 
  -1  15   7        3.27       89.70     21.28 o 
   0  15   7       14.57       -1.73     13.34 o 
   1  15   7        0.59       57.68     34.38 o 
   2  15   7      218.37      267.47     33.55 o 
   3  15   7        1.39      -13.53     19.78 o 
  -2  16   7        0.09        7.91     17.46 o 
  -1  16   7      512.21      385.54     31.29 o 
   0  16   7        0.34       12.37     15.01 o 
   1  16   7      424.61      405.37     32.99 o 
   2  16   7        1.14       13.06     19.23 o 
  -2  17   7       33.35       36.59     29.55 o 
  -1  17   7        7.73       82.44     22.37 o 
   0  17   7        4.45       -7.26     13.51 o 
   1  17   7       17.34       88.07     22.12 o 
   2  17   7       88.41       93.02     23.12 o 
  -2  18   7       36.93       41.82     18.36 o 
  -1  18   7      277.59      320.13     42.24 o 
   0  18   7        2.28        8.35     23.74 o 
   1  18   7      153.68      164.23     25.95 o 
   2  18   7       12.84       19.25     17.07 o 
  -2  19   7      324.19      357.01     38.01 o 
  -1  19   7       64.45       91.31     23.98 o 
   0  19   7       12.99       -5.08     23.33 o 
   1  19   7      175.85      195.33     40.40 o 
   2  19   7       71.76       68.25     22.50 o 
  -1  20   7       47.67       60.06     20.79 o 
   0  20   7        5.47       17.35     26.93 o 
   1  20   7      114.51      120.15     23.86 o 
  -1  21   7      148.74      184.92     31.09 o 
   0  21   7      167.68      167.15     42.24 o 
   1  21   7      111.05       83.93     20.41 o 
   0  22   7        5.59       30.94     27.59 o 
  -2   0   8      108.34       85.70     32.09 o 
   2   0   8      331.96      264.72     40.27 o 
  -2   1   8       28.63       12.08     19.36 o 
  -1   1   8        2.01       23.49     17.11 o 
   0   1   8        0.24       85.13     27.67 o 
   2   1   8        0.35       14.32     21.36 o 
  -2   2   8        3.16       -6.30     26.03 o 
  -1   2   8       32.16       58.94     21.12 o 
   0   2   8      330.42      305.89     43.87 o 
   1   2   8       44.07       50.42     22.76 o 
   2   2   8        2.96       -1.47     20.05 o 
  -2   3   8       74.28      119.02     40.52 o 
  -1   3   8      131.55      161.83     29.71 o 
   0   3   8        6.76       54.02     24.72 o 
   1   3   8       16.80       48.90     21.04 o 
  -1   4   8      195.91      185.98     31.76 o 
   0   4   8      177.15      176.27     34.30 o 
   1   4   8      179.21      170.03     25.12 o 
  -1   5   8      139.46      205.29     33.97 o 
   0   5   8        2.46       14.79     14.95 o 
   1   5   8      203.81      219.60     27.81 o 
  -1   6   8        8.03       47.80     22.02 o 
   0   6   8       12.50        4.23     14.56 o 
   1   6   8       86.88      103.47     22.59 o 
  -1   7   8      175.73      165.68     32.82 o 
   0   7   8        0.74      -10.76     13.31 o 
   1   7   8      214.69      242.37     30.29 o 
  -1   8   8        1.68       46.45     17.69 o 
   0   8   8       13.26       23.00     16.62 o 
   1   8   8        0.00       25.07     18.01 o 
  -1   9   8      166.87      158.94     26.31 o 
   0   9   8        5.97       12.46     14.57 o 
   1   9   8       61.29       86.44     21.95 o 
  -1  10   8       10.82       32.82     17.48 o 
   0  10   8      136.55      136.73     23.65 o 
   0  11   8        0.39       14.41     25.54 o 
                                                 
